# Supplementary material for: Sex and disease regulate major histocompatibility complex class I expression in human lung epithelial cells
Source: Physiol Rep. 2024 Sep 2;12(17):e70025. doi: 10.14814/phy2.70025 (PMC11368564; doi:10.14814/phy2.70025)
Supplement: Supplementary file 1 — Data S1. [file PHY2-12-e70025-s001.zip]

Archive with 6 entries (6 files):
- PHYSREP-2024-06-395-T-f08-z-.pdf
- PHYSREP-2024-06-395-T-file002.xlsx
- PHYSREP-2024-06-395-T-file003.docx
- PHYSREP-2024-06-395-T-file004.xlsx
- PHYSREP-2024-06-395-T-file005.docx
- PHYSREP-2024-06-395-T-file006.xlsx
