# Supplementary material for: Sex and disease regulate major histocompatibility complex class I expression in human lung epithelial cells
Source: Physiol Rep. 2024 Sep 2;12(17):e70025. doi: 10.14814/phy2.70025 (PMC11368564; doi:10.14814/phy2.70025)
Supplement: Supplementary file 1 — Data S1. [file PHY2-12-e70025-s001.zip › PHYSREP-2024-06-395-T-file002.xlsx]

## Sheet: Donors metadata
Supplementary Table S1. Demographics of COPD, IPF and non-diseased control donors.
	CONTROL			COPD			IPF
	Donors ID	Age	Smoking status	Donors ID	Age	Smoking status	Donors ID	Age	Smoking status
Female	133C	32	NS	207CO	60	Yes	157I	66	Yes
	1372C	21	NS	217CO	70	Yes	174I	67	Yes
	098C	41	NS	178CO	58	Yes	209I	65	No
	396C	37	NS	184CO	55	No	221I	67	No
	296C	80	NS	052CO	62	Yes	225I	70	Yes
	439C	66	NS	056CO	57	Yes	59I	66	No
	065C	66	NS	137CO	73	Yes
	192C	62	NS	235CO	61	Yes
	002C	25	NS	237CO	57	Yes
	003C	67	NS
	454C	48	NS
Median (NS)		48
	253C	66	S
Median (All)		48			60			66.5
Male	160C	64	NS	23CO	66	Yes	179I	70	Yes
	092C	29	NS	152CO	57	Yes	212I	71	No
	388C	61	NS	153CO	62	Yes	214I	69	Yes
	483C	35	NS	238CO	66	Yes	166I	63	Yes
	001C	22	NS	8CO	65	Yes	222I	59	No
	081C	20	NS	186CO	66	Yes	228I	56	No
	137C	54	NS	192CO	66	Yes	29I	61	No
	084C	46	NS	193CO	63	Yes	051I	62	Yes
	218C	29	NS	194CO	59	Yes	025I	65	Yes
	465C	56	NS				010I	78	Yes
Median (NS)		40.5					021I	69	No
	034C	49	S				022I	67	Yes
	226C	32	S				041I	59	No
	244C	50	S				040I	70	Yes
	484C	31	S				47I	64	No
							49I	66	Yes
							053I	60	Yes
							063I	68	No
							034I	54	Yes
							123I	74	Yes
							158I	68	Yes
							177I	69	Yes
Median (All)		43.25			65			66.5
