# Supplementary material for: Sex and disease regulate major histocompatibility complex class I expression in human lung epithelial cells
Source: Physiol Rep. 2024 Sep 2;12(17):e70025. doi: 10.14814/phy2.70025 (PMC11368564; doi:10.14814/phy2.70025)
Supplement: Supplementary file 1 — Data S1. [file PHY2-12-e70025-s001.zip › PHYSREP-2024-06-395-T-file004.xlsx]

## Sheet: Non-diseased NS M vs. F
Supplementary Table S3. List of DEGs between males and females from non-diseased NS donors.
ATII_Female					ATII_Male					Cilliated_Female					Cilliated_Male
genes	p_val	avg_log2FC	pct.1	pct.2	genes	p_val	avg_log2FC	pct.1	pct.2	genes	p_val	avg_log2FC	pct.1	pct.2	genes	p_val	avg_log2FC	pct.1	pct.2
FBL	1.58019256763001e-06	-0.250082259336962	0.107	0.306	S100A8	0.00173061166994732	1.83198144827432	0.313	0.244	SMG1P1	0.0393576782666231	-0.250485774398072	0.428	0.514	CXCL8	5.88769905233512e-15	1.87410257087391	0.482	0.261
SAP18	2.13805462634967e-05	-0.250283896843775	0.327	0.574	MTND2P28	2.57775234015395e-17	1.60108978307109	0.74	0.582	GTF2IRD2	4.54274675156755e-05	-0.250522469783364	0.277	0.447	OOEP	1.15231198220322e-26	1.51541263850401	0.54	0.233
OSTC	1.94806662720565e-05	-0.250389166589124	0.16	0.351	S100A4	2.84785199634904e-09	1.5010206600641	0.627	0.582	MPP5	0.000282428541946991	-0.250749913814364	0.227	0.36	ZNF331	2.14584424281205e-15	1.474882352167	0.615	0.381
ENSG00000283228	1.40697123131909e-05	-0.25081743102514	0.087	0.252	LGALS1	0.00206599600791434	1.4775871986878	0.473	0.487	CCDC191	4.39020789771004e-07	-0.251267025403303	0.151	0.336	ENSG00000279483	2.5544600457428e-07	1.42837557336445	0.658	0.587
COX5A	3.51508047646201e-06	-0.250924139012868	0.28	0.536	UTY	1.92570043123827e-84	1.41976908278402	0.533	0.06	EP400	7.67607724515514e-05	-0.251324620140422	0.219	0.364	FTLP3	9.97205695535949e-21	1.42682723517544	0.536	0.247
KITLG	4.34243428652927e-05	-0.251291621366831	0.1	0.26	FTLP3	1.08374993438569e-05	1.38391712559185	0.367	0.258	ABI1	0.000986785289344835	-0.251344445325157	0.496	0.636	MTCO1P40	2.03169313778222e-12	1.3278349642383	0.32	0.126
KRTCAP2	1.14669726337798e-07	-0.251775329650951	0.327	0.638	SRGN	7.9894486756335e-14	1.36464518902207	0.56	0.341	TANC1	0.00989428465147614	-0.25160645839502	0.191	0.273	ENSG00000218175	1.07645165870418e-25	1.29959706768369	0.669	0.385
F11R	1.91242533566905e-06	-0.252050639865733	0.213	0.459	MCF2L2	4.46439576707887e-14	1.30841747730105	0.533	0.295	HIST1H1C	0.0294408320599857	-0.25174022151086	0.187	0.255	NAMPT	1.55856199956481e-11	1.25805263055429	0.683	0.561
GRAMD1A	8.22937413542529e-06	-0.252160727494244	0.147	0.336	TEX14	0.0423495743554882	1.30487443426517	0.427	0.428	IFT52	7.72547110460478e-05	-0.251788348085426	0.137	0.265	ENSG00000227081	5.37664693334514e-15	1.21821016126588	0.773	0.626
ISCU	1.68304527694295e-06	-0.252219463147431	0.233	0.458	S100A9	0.467063130766745	1.30474034068812	0.413	0.561	PHIP	0.0019797504497788	-0.252161165159	0.417	0.543	S100A8	8.55050773184349e-09	1.19994964633736	0.453	0.281
BCL2L1	4.57845278950832e-05	-0.252481990467546	0.26	0.485	THBS1	4.45238067881879e-08	1.30140042064179	0.347	0.186	SS18	0.00145288329074226	-0.252165705232002	0.306	0.433	CD163L1	2.76198197695312e-12	1.18561843458281	0.489	0.273
BAD	1.40416224961786e-06	-0.252572446245497	0.113	0.316	TTTY14	2.61159963998171e-73	1.29520032760793	0.34	0.022	RCAN3	6.55480694500023e-05	-0.252575865219434	0.201	0.344	ENSG00000284685	2.79619830382251e-07	1.17873489749842	0.353	0.221
SDC1	4.18662746042147e-06	-0.252725898824627	0.093	0.275	LAPTM5	1.38968713306703e-15	1.28806061260786	0.527	0.276	NQO1	0.000182342124260142	-0.252588544770421	0.162	0.281	MIR4300HG	2.98047680381315e-23	1.16604815188343	0.712	0.391
LSM5	8.87964748576979e-09	-0.252872845413848	0.127	0.395	CYBA	1.12271772885667e-08	1.23289389816076	0.58	0.51	FNBP4	0.00246675989508058	-0.253195869962026	0.266	0.372	ACSL1	3.34925322276375e-12	1.1591739647715	0.608	0.453
UFC1	3.55232332394243e-06	-0.253047205354471	0.187	0.401	TYROBP	1.92097583110329e-09	1.22948297139703	0.567	0.438	AK1	8.82136412858967e-05	-0.253266186404469	0.151	0.281	RPS23	2.64144813142942e-12	1.15884373064125	0.554	0.387
EIF3D	2.4358082008013e-06	-0.253147389227677	0.167	0.383	CD52	2.94825408172642e-05	1.21278555317571	0.42	0.324	RPS4X	0.0116418104876446	-0.253891529721129	0.795	0.812	S100A9	1.25257257619081e-10	1.15124370259887	0.543	0.35
RPL26L1	1.01932657320704e-08	-0.254116195335401	0.053	0.274	MTATP6P1	1.17340403580119e-26	1.21275653476126	0.907	0.882	PKD2	0.000239906509052687	-0.254053879901712	0.14	0.255	MARCO	5.95793374406736e-12	1.1448211825443	0.493	0.289
PTK7	5.15089866290625e-06	-0.254318928636493	0.1	0.287	PSAP	0.00488931947607562	1.18607259857475	0.62	0.726	FILIP1	8.44398705737511e-05	-0.254155622257624	0.151	0.285	RPS28P7	1.16106687878045e-21	1.12757930982644	0.813	0.577
STAU1	7.76720093894156e-06	-0.254634643691229	0.313	0.556	MARCO	7.9243386385634e-09	1.16643694576422	0.4	0.232	LRCH3	0.00111714098241764	-0.254175250701419	0.263	0.381	CXCL2	3.0135414687985e-11	1.11850027202449	0.482	0.291
ID3	0.000812004589758283	-0.256014796752943	0.187	0.329	SH3BGRL3	4.81736567136564e-08	1.15592211761533	0.407	0.26	NUCKS1	0.00997753059583683	-0.254523320409151	0.374	0.472	ACTB	1.62384391242837e-14	1.08445837888074	0.932	0.889
TRMT112	4.76564795073983e-09	-0.256592184469025	0.233	0.538	MIR4300HG	1.07209722921144e-15	1.15352284073209	0.5	0.254	XPO7	0.0135094387547405	-0.254752278201577	0.205	0.285	ABCA1	1.06042035275927e-13	1.07905720144868	0.493	0.259
GTF2A2	2.26976905254281e-06	-0.256597375850258	0.113	0.307	FCER1G	4.53348585656403e-07	1.14538919982737	0.48	0.36	IQCE	0.00146847953952824	-0.25492025955922	0.176	0.275	FTH1P20	4.98867227649802e-16	1.06489425547922	0.489	0.243
ENSG00000262730	6.54658130474851e-06	-0.257037190271964	0.247	0.469	FOXO1	1.23005517823381e-07	1.13718398102979	0.46	0.292	CKB	2.22802629038608e-06	-0.256056712089576	0.201	0.399	NAMPTP1	1.02459601109173e-13	1.05873946572067	0.493	0.265
NRGN	3.27640480911807e-06	-0.257105574418059	0.087	0.265	TFRC	7.24499850774479e-09	1.13672768137794	0.493	0.33	CDKAL1	0.00405171053846846	-0.25659722135596	0.432	0.536	S100A4	5.53227069452536e-13	1.03284596268685	0.734	0.577
ETHE1	1.46931544192961e-07	-0.257585387004551	0.1	0.325	EREG	3.37885022567909e-07	1.12939834380603	0.28	0.137	PTPN4	0.000735661570258013	-0.257080784540119	0.165	0.271	VIM	5.69333688731368e-19	1.03041840433342	0.727	0.457
CSRP1	4.61632331583706e-06	-0.257782036453083	0.087	0.265	GPC5	0.0599592685996892	1.12226075904838	0.34	0.322	PGRMC1	0.00147600169119427	-0.257637572419623	0.187	0.283	ITGB2	3.54622963517359e-17	1.01981883856754	0.464	0.211
ENSG00000279010	3.33638660013541e-09	-0.257823622197191	0.127	0.397	RPS4Y1	1.73293495627952e-89	1.11268574798917	0.38	0.02	CCDC30	0.00860935239980216	-0.257661508975473	0.561	0.672	ENSG00000227615	3.50307160552822e-15	1.01364538690194	0.543	0.32
MREG	5.45022031392093e-07	-0.258129442301082	0.107	0.326	ENSG00000250644	0.142198226148622	1.10779682931263	0.607	0.784	PLA2G16	0.000332930856964176	-0.257790792449795	0.295	0.429	SNX9	2.31615526489955e-11	1.0117963835465	0.572	0.37
CRNDE	2.34707685996307e-08	-0.259019437889944	0.153	0.44	CD53	1.25481184643141e-23	1.10488521617523	0.447	0.146	TMCC1	0.0003427624537079	-0.25792325174966	0.291	0.417	CCL20	2.77185003193177e-06	1.0103734941794	0.273	0.146
RFTN1	2.36468934531787e-08	-0.259165709943891	0.2	0.486	SAMSN1	1.68255452228481e-16	1.10354962314894	0.433	0.168	SMARCA4	0.000279882245006928	-0.258217928403368	0.165	0.289	THBS1	3.92131407087998e-11	1.00937534044557	0.547	0.344
COMMD6	2.97069145255818e-08	-0.260034683765885	0.36	0.659	GRN	4.95626569358648e-05	1.08912388910236	0.527	0.488	KLHL28	0.000582295730353665	-0.258306160206221	0.234	0.364	TEX14	0.00131595151417286	1.00637479008538	0.313	0.239
ARMT1	2.93219689928712e-06	-0.260168944803688	0.08	0.253	ENSG00000268173	3.03044643100143e-07	1.08465757905918	0.6	0.565	TRIM13	0.00110651897882134	-0.25835521723074	0.18	0.285	FCER1G	2.59057194460947e-11	1.00568605730353	0.604	0.439
SSNA1	1.91595847651589e-06	-0.260370983084274	0.127	0.329	SLC27A4	1.07279690648572e-07	1.08211659694256	0.42	0.27	ENSG00000254692	0.00266563914715643	-0.258373806235998	0.187	0.283	RPS4Y1	1.57962537406997e-40	1.00491481627905	0.489	0.075
SEC61G	4.25984770241561e-06	-0.260482409518191	0.367	0.638	TFCP2L1	0.000126245852004495	1.08124460505672	0.413	0.325	ZDHHC1	1.95009467948529e-05	-0.258428163074603	0.129	0.269	EREG	8.35252483781601e-13	1.0005785491014	0.381	0.162
DCC	1.86461623145849e-05	-0.260560607300567	0.093	0.253	OOEP	6.50546506408798e-06	1.07965244107084	0.393	0.299	NCALD	5.52130474251371e-06	-0.258895544314701	0.302	0.47	FOS	1.05902768354185e-07	1.0005168505022	0.687	0.599
MRFAP1	1.22355574630038e-07	-0.260900725534518	0.173	0.434	OLR1	2.30735314596316e-07	1.07652216316557	0.367	0.216	VPS13B	0.000631585212821789	-0.259191503093559	0.396	0.542	MRC1	3.64888040422276e-11	0.998509381112554	0.45	0.255
TMEM63B	5.29636356319847e-06	-0.261859271300845	0.18	0.407	TBC1D9	0.0251712748616414	1.07449051665751	0.307	0.253	PIGQ	3.62981362560163e-05	-0.259492025318508	0.133	0.261	PELI1	0.000359458503299234	0.996134488478468	0.5	0.451
TTN	5.55779092804057e-07	-0.262041981013162	0.207	0.452	PDE4B	2.58316039780295e-12	1.06927408079269	0.367	0.158	RPS6KA2	0.00128661070090039	-0.259786534366611	0.194	0.298	ENSG00000234287	2.07974966451431e-12	0.993761482553945	0.77	0.65
AFDN	8.78467204197863e-08	-0.262166659600542	0.307	0.613	ALOX5AP	1.73957912199685e-13	1.06573085920878	0.447	0.221	INTS10	0.000734358071606264	-0.260899344996838	0.169	0.273	FTH1P8	4.32679634685299e-16	0.985738385153453	0.432	0.19
SOCS2	4.23325566786291e-06	-0.262418415179816	0.107	0.297	CEBPB	0.0132999172315023	1.06498505463456	0.513	0.59	KHDRBS1	0.00048067731553467	-0.261189129561709	0.374	0.51	SOD2	1.88537691654804e-12	0.980059007673969	0.734	0.583
ATF4	3.33318438554145e-05	-0.262491657126168	0.313	0.542	LCP1	5.04938617047224e-16	1.06440504623191	0.413	0.17	ENSG00000260007	0.000524890610624058	-0.261684192122537	0.259	0.383	CD14	3.24248072114311e-14	0.976089587875111	0.338	0.128
LSM7	1.57999591169094e-05	-0.262607571788761	0.227	0.421	ENSG00000253736	4.87415022819746e-08	1.05498444914369	0.667	0.601	IBTK	0.00504340237315483	-0.262074533061253	0.194	0.283	TMSB4X	1.6100609100402e-18	0.971409613855019	0.971	0.925
PFKFB2	4.57295463186869e-06	-0.262647981700411	0.127	0.33	CXCR4	2.71154962716159e-10	1.04784740476642	0.253	0.094	FUT8	8.62280320617148e-05	-0.262435715187676	0.223	0.368	SRGN	2.4855151792996e-18	0.953604614809693	0.698	0.417
COPZ1	1.0076787445064e-07	-0.26290830783065	0.087	0.299	RHOH	3.16443926149287e-15	1.04723497033502	0.253	0.07	MAGI3	0.0273448975225018	-0.262563577411816	0.302	0.372	SCGB1A1	2.21873453596924e-06	0.952818403708499	0.191	0.348
OAZ1	2.77271936293796e-06	-0.263450575449214	0.62	0.85	SLC2A3	4.88440930221262e-09	1.04695026750838	0.433	0.256	PCCA	0.00189932829292281	-0.262671105304044	0.331	0.451	ENSG00000253859	3.13187882491128e-14	0.949732873224395	0.615	0.387
PTMA	1.53790753411534e-06	-0.263530201214403	0.747	0.901	MTATP8P1	7.4428408243108e-29	1.03533685150541	0.967	0.985	LMBRD1	0.0163588367105536	-0.262685094628918	0.299	0.372	PABPC1	2.00345934194501e-15	0.94625541790941	0.784	0.652
RPL21P75	4.33062440376221e-11	-0.263702139256418	0.627	0.862	CDC42SE2	0.00514630546098258	1.03501346163846	0.44	0.396	FAM120B	0.000116503543388373	-0.263316522897182	0.176	0.304	LGALS1	1.84302713519584e-09	0.944960342355621	0.665	0.547
PRR5-ARHGAP8	2.21494834391471e-06	-0.263920813850519	0.2	0.435	CD14	3.43493720605027e-08	1.03037799657293	0.293	0.147	LINC00174	0.00126116664847973	-0.263864560766088	0.324	0.449	SH3BGRL3	3.37017449883647e-12	0.944925690367733	0.579	0.399
STK17A	1.36761892056955e-07	-0.264429276592222	0.267	0.55	ABCA1	1.03142601137978e-07	1.02389786329803	0.42	0.266	SPDYE5	0.00587093081949003	-0.263888458205678	0.198	0.287	RPL34P18	2.02353468367623e-15	0.941980270514163	0.468	0.235
CELF1	9.86548454944171e-05	-0.265396815550472	0.46	0.695	TMEM52B	2.30783577317025e-11	1.01645418923988	0.26	0.094	SUN2	0.0012459241155598	-0.263972259581309	0.169	0.271	PSAP	5.26483506182044e-09	0.933607881966591	0.791	0.749
IRX2	2.70771214773667e-06	-0.265563142849408	0.113	0.307	PLXDC2	6.06052095092885e-14	1.01524983358859	0.507	0.251	UBE2G1	0.00179710188955029	-0.264175086663928	0.252	0.364	CEBPB	3.9826904146001e-10	0.931202690169376	0.662	0.549
LRPAP1	9.74790282077415e-06	-0.266495549520421	0.153	0.354	CRIP1	1.23063866755543e-07	1.01349652430042	0.573	0.459	ARL13B	0.00115212521113429	-0.26488364324187	0.18	0.279	LAPTM5	1.52692217110776e-16	0.927690548017969	0.658	0.379
ATAD1	0.000119745593785118	-0.266596074924296	0.107	0.253	VIM	1.52731139440121e-06	1.01333299502184	0.593	0.559	EBNA1BP2	4.72481551969199e-05	-0.266217127791678	0.227	0.375	CTSB	6.30141577575274e-07	0.924364912553319	0.698	0.668
ENSG00000282034	1.13366182937983e-06	-0.267063656864575	0.08	0.265	ID2	1.85371156380974e-07	1.00782045358409	0.547	0.43	SH3PXD2A	0.00215352312201132	-0.266249546957671	0.169	0.269	CCSER1	9.63844374380747e-20	0.923155787908712	0.853	0.694
FAM107B	0.000382687555345088	-0.267431798083552	0.373	0.55	CYTH1	5.96827352970321e-14	1.00467597057306	0.773	0.672	FARP2	0.000307177731200029	-0.266322657990471	0.209	0.338	ENSG00000218426	4.36281345050661e-15	0.89590333928108	0.45	0.227
PDCD5	3.5457324539286e-06	-0.267861671669414	0.133	0.336	APOC1	0.808781082964278	0.990907096589532	0.5	0.685	ENSG00000234350	0.00527375720948181	-0.266451267769879	0.18	0.263	AREG	2.81117454633327e-07	0.895262682106275	0.439	0.279
AGPAT2	1.93827825200169e-05	-0.268231764384137	0.253	0.477	APOE	0.174499011791897	0.99028493488599	0.347	0.506	NANS	0.00126479455035237	-0.266688706128629	0.302	0.427	IRAK2	4.91062666095511e-12	0.8878041650507	0.331	0.136
C9orf16	2.00387334930667e-05	-0.268259410181339	0.207	0.416	MTND1P23	5.65278841333191e-23	0.985984044925566	0.907	0.884	MBNL2	0.00395373026437428	-0.26730101091495	0.388	0.496	SFTPC	7.86218289686663e-15	0.887239957732838	0.04	0.261
FDX1	7.23656081011773e-05	-0.268267741236955	0.227	0.42	CYP4Z2P	0.00219457044520747	0.982029484111548	0.307	0.237	MLLT10	0.013362052212745	-0.267684027490398	0.327	0.411	EMP3	9.71172981338014e-12	0.88570957591506	0.529	0.326
CAPN8	4.40277195710899e-08	-0.26857637936137	0.2	0.495	EMP3	4.28787887250662e-10	0.978256784228477	0.46	0.279	JPX	0.00230284029203904	-0.267856759613354	0.187	0.289	ENSG00000264281	2.82834059069809e-07	0.88526248025046	0.299	0.17
MCU	4.43901534968857e-07	-0.26868236076349	0.407	0.699	ZEB2	9.96973231031521e-13	0.977342629569169	0.507	0.276	GON7	0.00154711195925404	-0.268104091382242	0.201	0.302	ENSG00000268083	6.82441695253187e-20	0.881631814794742	0.874	0.723
HMGB1	9.50670676220372e-06	-0.268869909446713	0.507	0.748	KYNU	1.27986714209155e-14	0.976206432955436	0.467	0.217	TOB1	0.00155242592167946	-0.268750570606259	0.417	0.532	RPL41	1.8046226697086e-09	0.873881312598281	0.892	0.828
SNRPN	8.72742012760685e-08	-0.269355364440209	0.167	0.418	EPB41L3	1.03110707432025e-14	0.973894738955114	0.433	0.186	NDUFC1	0.000372462792923099	-0.268880602048932	0.306	0.431	MT-TQ	7.55233920484113e-07	0.870351731711859	0.435	0.292
MED21	6.43413706669098e-08	-0.269404091746741	0.113	0.346	RMST	0.229727527970018	0.971405278026022	0.253	0.254	SNHG14	0.00107599420460173	-0.268880671983366	0.266	0.381	CSF2RA	7.24604864803457e-10	0.869810070387822	0.399	0.217
ENSG00000284605	1.40981978733237e-07	-0.269573303610482	0.1	0.326	POLG2	9.99867110888931e-05	0.966098775465644	0.313	0.214	PSIP1	0.000610091212582622	-0.269153049009625	0.194	0.306	MT-TV	7.91392194251247e-09	0.868665207090218	0.403	0.231
SARS	1.73712866668762e-07	-0.269748932438489	0.16	0.41	CTSS	4.2332522627445e-05	0.965037915146795	0.513	0.481	SLC20A1	0.00048942771207804	-0.26953492218563	0.162	0.271	C15orf48	7.21719430806022e-09	0.853972759836636	0.299	0.138
PERP	4.34283723106803e-07	-0.271451762004691	0.093	0.303	C1QA	0.0885074674530739	0.961715764261629	0.367	0.367	SIPA1L3	0.00245018428260502	-0.270218187341729	0.41	0.508	RPL30	1.5999453367693e-06	0.850229958242752	0.478	0.352
ETFB	4.85609769042553e-06	-0.272021198841138	0.153	0.351	ERCC1	0.0505939212630362	0.960825460611139	0.493	0.53	NDUFAF3	0.000737699631317455	-0.270330868128494	0.219	0.334	ENSG00000235979	1.8644793726979e-07	0.848123852282946	0.745	0.656
POLR1D	5.81468658497646e-07	-0.272571206862315	0.253	0.496	ENSG00000253859	5.78761044415811e-05	0.958894464633728	0.4	0.306	ANXA7	0.000846109639482172	-0.270441592574944	0.306	0.435	CTSZ	6.01511886737678e-07	0.847186972129192	0.518	0.403
NDUFS8	2.25542764920587e-07	-0.273298962070076	0.193	0.433	ITGB2	2.12768075080128e-14	0.954257040511217	0.38	0.16	CDCP1	0.000198687457601721	-0.270492914867503	0.183	0.308	CXCL3	6.00169504259625e-07	0.847090196892141	0.424	0.279
TSPAN4	7.29914145326035e-06	-0.275211962139168	0.127	0.31	RSF1	1.02303480915001e-06	0.951789969890835	0.54	0.436	ENSG00000228412	7.63950538666411e-08	-0.270785565000851	0.291	0.53	RPS23P8	5.08632951383553e-12	0.846228838732766	0.532	0.334
ANXA2	0.00281903157840466	-0.275451764445703	0.633	0.843	MRC1	3.79781347349911e-10	0.951682428508516	0.373	0.186	SRGAP2D	0.0135281803260967	-0.270836585251847	0.259	0.342	RPL10P16	1.32046997109795e-11	0.845547788754161	0.518	0.32
SMIM22	8.82561852312972e-07	-0.275557497796293	0.093	0.294	PRKCB	1.21746765620795e-15	0.95121901685762	0.313	0.101	GPATCH2	0.00116435934371407	-0.271563698803296	0.212	0.324	RPS2P5	3.06006749824784e-09	0.841279398246205	0.439	0.277
LIMA1	6.53045965601383e-05	-0.276141149796519	0.207	0.399	COTL1	1.17936616514584e-16	0.946330440439014	0.4	0.155	SEC31A	0.00279313386993129	-0.27161924821848	0.363	0.482	SDCBP	7.93075822727272e-14	0.838477207622827	0.68	0.472
KLHL29	0.000896767331851205	-0.276355262614571	0.24	0.41	SCHLAP1	0.595905695300131	0.945610068266269	0.78	0.94	ABCC5	0.00475024577221831	-0.271980803101594	0.201	0.289	RHOH	3.91717183470938e-12	0.837797994882569	0.299	0.107
MET	2.90003275168587e-07	-0.278514814471808	0.293	0.595	ZNF331	0.00281473274288834	0.945422292541186	0.467	0.44	CARMIL1	0.0049908732178894	-0.27211917904678	0.23	0.328	TIMP1	7.41548140757923e-08	0.834899460493389	0.489	0.334
POLR2I	2.32725600726883e-06	-0.279090787149	0.127	0.323	TIMP1	0.000757244564545948	0.944637141872577	0.313	0.235	UBL3	0.000156926412039665	-0.272217009991293	0.399	0.561	MT2A	0.00369391602061257	0.83347134102027	0.755	0.717
TECR	5.85224373647813e-06	-0.279207827824984	0.213	0.426	FNBP1	8.40270889544417e-14	0.944105316983733	0.473	0.225	STOM	0.0014650710609327	-0.272578056738093	0.403	0.53	ATP6V1B2	3.03132489009868e-13	0.826271022094453	0.399	0.182
XBP1	3.45121783057805e-06	-0.279298934946612	0.407	0.68	PTPRC	9.50165476284203e-19	0.939959390480704	0.46	0.173	BMS1P1	1.90252629976572e-05	-0.272590260789758	0.165	0.312	TMSB10	1.94114600878224e-19	0.826077357459972	0.932	0.868
CPNE3	1.26250875596098e-06	-0.279425046065401	0.127	0.328	CTSZ	5.49038588769463e-05	0.934323203401697	0.433	0.346	CASP8	0.0113707255818654	-0.27316573728657	0.209	0.291	ENSG00000239470	6.39731905339634e-11	0.813634390373047	0.428	0.237
HMGN3	2.25507727225069e-05	-0.279991697849215	0.433	0.662	PARP16	1.21428084819995e-10	0.926923818338424	0.28	0.116	NEAT1	0.0267504053702097	-0.273402596180665	0.975	0.966	GRN	7.38148648981925e-12	0.81172599995673	0.579	0.356
CADPS2	8.12705919576834e-06	-0.280649638011248	0.4	0.649	SNX10	6.20743408133042e-11	0.920587249456822	0.287	0.113	TUBA1A	0.00192183372410136	-0.274079565829832	0.439	0.551	ENSG00000229267	1.73877288952621e-07	0.805623522908392	0.615	0.5
RNASEH2C	7.09705519425878e-07	-0.280819039001502	0.1	0.299	STK17B	2.2015920240621e-05	0.91811296680247	0.607	0.609	CDK10	0.000135947660648147	-0.274195704473931	0.151	0.275	ARID5B	1.2433219931393e-09	0.805526854028214	0.568	0.393
MTHFS	3.20036612754914e-06	-0.280980888626942	0.167	0.376	SMCHD1	6.74276352911003e-12	0.913186372029225	0.633	0.45	POLDIP3	0.0016554371670428	-0.274268901628811	0.162	0.263	NFKBIA	1.9584549440321e-11	0.80464677129044	0.647	0.455
ENSG00000233836	5.20979911398608e-05	-0.281613306493765	0.547	0.731	ACTB	0.0493307697578447	0.911363246487643	0.793	0.919	CIRBP	0.00165068613865666	-0.274903793689206	0.486	0.601	CYBA	3.33315491023843e-10	0.801827676084334	0.781	0.704
NFKBIZ	4.52398484501603e-06	-0.282007717995775	0.46	0.719	B2M	1.95866173461985e-05	0.910124709001575	0.9	0.968	IFITM10	0.0387488550265973	-0.275275401066284	0.288	0.356	CYTIP	4.40437977324688e-14	0.801496303464593	0.403	0.166
HACD1	2.31743722564286e-07	-0.282910603148051	0.073	0.28	HLA-A	4.74322981787845e-06	0.899979948428059	0.693	0.748	WDR20	0.00105080132367074	-0.275614775001173	0.223	0.338	EMP1	5.19861252282487e-08	0.796243019207493	0.299	0.152
ZSWIM7	1.07406855395893e-06	-0.28316665827071	0.107	0.301	GPCPD1	0.0132883161806841	0.899296985273544	0.587	0.655	KIF26B	0.0125212682373821	-0.275874610920691	0.205	0.283	HIF1A	1.54355009737203e-07	0.789738096930011	0.558	0.405
BLVRB	1.54375961659439e-05	-0.283921800039767	0.433	0.672	CTSL	0.000748196884426897	0.898501842466963	0.36	0.272	STOML3	0.000267507496555827	-0.276164379349542	0.155	0.269	SCHLAP1	2.81303495301509e-11	0.78895138424741	0.921	0.903
HSD17B6	1.93142540286804e-08	-0.284419133351601	0.133	0.391	MTCO2P12	1.02062890224194e-07	0.897394203673827	0.753	0.728	CCDC81	3.42351144844444e-05	-0.27641082495785	0.122	0.257	DAPK1	4.43769370463833e-12	0.788817843555004	0.608	0.411
THOC6	1.60040383602406e-06	-0.284480494143474	0.14	0.344	CD163L1	9.13473902991527e-10	0.885201096846244	0.347	0.159	VGLL4	0.000267959643588887	-0.276670090592438	0.176	0.296	TBXAS1	6.48618373287436e-16	0.786651666858422	0.5	0.239
CPEB2	1.94585909962946e-05	-0.286217690102849	0.133	0.316	PFKFB3	0.00465083546722219	0.884992203704258	0.447	0.405	CDK17	0.0125972563221655	-0.276823965526241	0.313	0.425	CTSC	1.51900374526721e-12	0.784650502770075	0.482	0.253
BRAF	2.57091785776794e-07	-0.286255988673901	0.54	0.818	RASGEF1B	3.02529676843492e-11	0.883071468542063	0.54	0.342	ABCD3	0.000882102093191023	-0.276841741709542	0.169	0.277	FTH1P2	2.17063475936929e-09	0.784332769230857	0.331	0.168
TSPAN3	1.91403680784127e-08	-0.287538901832956	0.273	0.574	NUP214	7.22012841644862e-10	0.882281759178678	0.4	0.225	EFCAB10	0.000195909925833318	-0.277238328558099	0.234	0.366	NFKB1	0.000124428130357019	0.781274931294585	0.514	0.423
ATP5F1D	4.13610999483197e-08	-0.287818124098448	0.327	0.636	ARHGAP15	1.08641108190068e-15	0.882248518610657	0.333	0.113	AKNA	0.0108608289646371	-0.277472343270601	0.302	0.395	ENSG00000250644	0.00123607812623078	0.780730450879846	0.781	0.814
RPL13AP7	1.10685672565714e-07	-0.288275358778078	0.6	0.857	MT-ND2	3.98863431437183e-13	0.88202363511868	0.993	0.997	NUCB2	0.0284206964799227	-0.278042620584499	0.504	0.547	EIF5A	3.56634294000463e-10	0.778378625970585	0.532	0.35
LAPTM4B	3.04953104050786e-06	-0.288497077235184	0.093	0.284	ATP1B3	1.36148498242632e-12	0.870716803705275	0.74	0.625	STIM2	0.000416879460993454	-0.278520208803354	0.234	0.362	RPL41P2	2.49105938411254e-12	0.774547551351265	0.809	0.696
MRPL54	7.62158693281826e-07	-0.290857544366933	0.187	0.405	TPM3	2.05251335676602e-12	0.865960959699702	0.573	0.401	PTBP3	0.00112026353966503	-0.278525094822147	0.345	0.468	ELL2	8.12545659296997e-10	0.767073531846787	0.709	0.553
IL6R	0.000432564999584123	-0.291169048956763	0.247	0.416	C6orf48	0.0172876188660633	0.861069775365662	0.56	0.634	RARRES3	0.00149011584818765	-0.27895946063626	0.162	0.259	ENSG00000227008	3.91772238128189e-10	0.759213863615259	0.633	0.488
UGCG	1.21972294323043e-06	-0.291192721393915	0.153	0.369	ZBTB16	0.00232967254803098	0.860852103725466	0.46	0.45	ZFHX3	0.00177812273393957	-0.279218975059749	0.424	0.54	AIF1	3.66025941539496e-08	0.758572358743186	0.442	0.267
TIMM13	1.49599856464636e-06	-0.292068458878773	0.213	0.429	PIK3R5	1.0463155788824e-14	0.857463225612665	0.433	0.18	RASA1	0.315720356724439	-0.280245658337789	0.489	0.528	ENSG00000242299	1.28546292894988e-15	0.756673546568928	0.813	0.632
UBA52	1.45001540587622e-05	-0.292460516794687	0.687	0.869	ENSG00000231079	6.7283555745734e-53	0.854033907740631	0.287	0.023	NTN1	3.48233300962461e-05	-0.280337254292985	0.227	0.372	FTH1P10	7.23032702954479e-10	0.755855915042221	0.335	0.162
TXNDC17	3.25771740698058e-07	-0.293328633454581	0.193	0.437	TNRC6B	3.00796187286324e-08	0.850658631779714	0.607	0.5	GOLGA2P5	1.01960389714841e-05	-0.280458927777473	0.119	0.257	PLIN2	1.85950788172543e-08	0.754308621933281	0.529	0.342
DNAJC19	1.42569942828392e-07	-0.293956854099381	0.087	0.298	RNF149	7.71315847408588e-10	0.850176056881368	0.567	0.409	XRRA1	0.000395046447478858	-0.280686109626314	0.201	0.32	GPX1	3.84254673151502e-09	0.75202763365867	0.709	0.603
SMIM30	3.56613657572576e-06	-0.294007298488531	0.16	0.355	SLC38A2	7.09925120719086e-08	0.847560385641807	0.46	0.325	DZIP1L	7.85643818582654e-06	-0.280697327768	0.129	0.273	EPB41L3	1.92891020242885e-13	0.751269062290766	0.507	0.267
EML4	3.65418735332275e-07	-0.294691593996962	0.633	0.86	MTCO1P12	3.60999198264183e-18	0.836145465035046	0.987	0.998	SRGAP2C	0.000258646958690401	-0.280734092520343	0.342	0.488	ENSG00000233762	2.60667872188142e-12	0.751093180498359	0.817	0.709
EIF3L	3.28208665960246e-06	-0.29497073624694	0.333	0.579	ENSG00000268083	2.49734252131473e-05	0.835701993382272	0.72	0.777	IQCA1	2.22136992528338e-05	-0.281627890497717	0.176	0.324	NPC2	6.96018191990853e-09	0.750620277454484	0.723	0.611
ANAPC13	1.1411396264167e-07	-0.295190092135072	0.073	0.28	RAPGEF2	9.24296903925147e-06	0.831776830090392	0.567	0.507	RGS22	5.29615960803946e-07	-0.281807334391429	0.209	0.413	RPL12P4	3.78752414385316e-14	0.750549717382689	0.432	0.208
SRP14	8.84690997850679e-06	-0.296113887476585	0.493	0.764	FABP4	0.315060595125844	0.831476548827405	0.193	0.263	TOGARAM1	0.000791976706200508	-0.281981429298342	0.158	0.265	CD83	1.46332766958107e-09	0.749974012492834	0.424	0.231
REXO2	1.46055802680397e-07	-0.296117914015451	0.08	0.281	HLA-B	3.71675510824331e-05	0.827318768342891	0.733	0.85	ACTN4	0.00139137182242697	-0.282134483501594	0.374	0.496	TYROBP	4.03428087153111e-07	0.749897387011702	0.615	0.534
LAMTOR5	1.80463648554356e-09	-0.296677954899137	0.267	0.583	ARIH1	1.17375835580141e-08	0.825438689432936	0.8	0.773	LINC00963	4.09840486804197e-05	-0.28221647424682	0.183	0.324	ARMC9	7.31036867266853e-11	0.749549091511825	0.874	0.854
EBPL	9.08790655559217e-08	-0.29690613342739	0.153	0.415	MT-ND3	4.40820895514034e-11	0.822048092040447	0.98	0.99	LDLRAD4	0.00019177237671369	-0.283093724855009	0.54	0.674	RPLP2	1.2840713554292e-20	0.74902376999857	0.942	0.86
UBL5	7.19848483527848e-06	-0.296987796560843	0.453	0.735	C5AR1	9.34037669207627e-13	0.820806933686525	0.407	0.179	PRKAR1A	0.00118145684840339	-0.283160932246013	0.353	0.468	OLR1	1.79836326231816e-06	0.74594452979942	0.453	0.324
UXT	9.64637126128373e-07	-0.297423660766429	0.213	0.463	STK4	2.12001627987628e-11	0.820015365520045	0.373	0.175	GOLGA2P7	7.44331578919382e-06	-0.283534862898271	0.119	0.257	PTPRC	3.03643566054311e-14	0.742204760800126	0.558	0.296
ENSG00000276418	4.55005372945972e-08	-0.297564738389253	0.093	0.318	MT-CO1	1.57996614542722e-20	0.819342637027618	1	0.999	KIAA0232	4.14156447723588e-05	-0.283730055847605	0.284	0.451	KYNU	1.08133310088144e-11	0.737685555132206	0.543	0.318
COX5B	6.49529743784062e-08	-0.297857336906907	0.42	0.718	DOCK8	9.50128817920075e-05	0.818150987400787	0.473	0.396	SLC9A8	6.16306707788819e-06	-0.285074242215782	0.187	0.352	PDE4B	9.40915812044737e-11	0.736594915082119	0.428	0.217
PUS10	9.63378942221078e-05	-0.300109989561085	0.147	0.316	LINC00486	1.03287992564972e-16	0.817744262704359	0.887	0.903	MGAT5	0.00201120286582419	-0.285355548078112	0.392	0.508	PLXDC2	4.83947905646198e-08	0.735873678441987	0.529	0.35
KANK1	9.05663147078331e-07	-0.30117930050396	0.367	0.672	SNX9	3.36660825355945e-09	0.81099422761274	0.367	0.182	GSK3B	0.000212357161877498	-0.285414662256446	0.421	0.573	RPL13AP5	6.27139980869464e-13	0.732744110655943	0.712	0.51
GTF2H5	4.50462988814612e-07	-0.301478871940885	0.107	0.308	IFI6	0.000405622461989658	0.808957325960216	0.267	0.172	PLEKHS1	3.01481876688957e-05	-0.285762714318165	0.158	0.3	ENSG00000146677	8.28469168239742e-13	0.726140042808191	0.504	0.283
CXADR	9.99672202643263e-07	-0.302112215812106	0.247	0.516	NR4A2	1.55908953916991e-05	0.80559310501077	0.38	0.271	EPC2	0.0105207238012831	-0.285890775926114	0.201	0.279	RPS3AP6	1.00479713563687e-07	0.722686841522306	0.525	0.387
ALOX15B	1.3092235584496e-07	-0.30236769533849	0.113	0.339	CAPG	0.00315465573591253	0.805373436987278	0.373	0.333	MUC20-OT1	0.000243854070574748	-0.28595930194491	0.432	0.569	FAM177B	1.87947809025827e-08	0.721251653413645	0.277	0.132
MBNL2	0.000778114500200291	-0.302986822316268	0.493	0.672	ENSG00000270024	9.70731018319725e-09	0.799857955103604	0.413	0.249	BORCS5	0.00677641613977624	-0.285977217292643	0.194	0.279	MTND2P28	2.21087639589312e-07	0.721232461417479	0.791	0.719
ERP29	1.75373806009791e-06	-0.303039457325613	0.327	0.588	CNOT6L	0.000366558378136499	0.798957291973977	0.32	0.217	VPS13C	0.00566784510288091	-0.286248055780378	0.381	0.468	COLEC11	1.02914737100233e-12	0.72078677261372	0.424	0.194
NDUFS3	8.33318485742497e-08	-0.303403595020982	0.213	0.493	ATP13A3	2.14776512625581e-06	0.798352529524662	0.567	0.478	DYNLRB1	0.000109288916971493	-0.286710425061452	0.327	0.478	TFRC	0.000513287359154711	0.715729147468438	0.536	0.46
ATRAID	1.58344770336691e-06	-0.303782053883939	0.173	0.385	SDCBP	0.00025178188357179	0.798305120220602	0.573	0.589	AQP3	0.0165786970778576	-0.286751742522863	0.201	0.273	HMOX1	0.357580015579832	0.71253847707186	0.302	0.273
AURKAIP1	2.73396934425226e-07	-0.303825522891378	0.213	0.477	FN1	0.406251284361524	0.797773921888189	0.2	0.251	ENSG00000181123	0.000148116810224453	-0.28678704937728	0.187	0.322	CFL1	3.78171826835756e-12	0.711959317684319	0.766	0.621
RPL39	3.40320051890372e-06	-0.304337338014751	0.773	0.919	RAB7A	6.183919614612e-11	0.796130270100893	0.833	0.864	ENSG00000196826	4.42209856210835e-05	-0.287010735382686	0.147	0.277	GLUL	0.000581727048412821	0.71181601665913	0.705	0.686
PCSK5	0.000284644931518602	-0.304419548453492	0.267	0.445	C1QB	0.242742240564727	0.79585943239845	0.34	0.362	TBC1D5	0.000503194537306486	-0.287541672521371	0.586	0.702	TNFAIP3	2.20646667488775e-11	0.71167679646091	0.583	0.383
C8orf34	1.86719519593312e-07	-0.304452784208373	0.193	0.457	ENSG00000250349	3.28146042993595e-07	0.792916704990498	0.407	0.262	DRC7	1.17897875923821e-06	-0.287929879155604	0.104	0.257	CD53	1.4661776005369e-12	0.71130720446663	0.486	0.251
MAP3K13	9.34291854667157e-08	-0.305320629570628	0.3	0.586	MT-ATP6	4.78658737692751e-12	0.792646267953453	0.987	0.998	AAGAB	0.000116426761786024	-0.288429634975739	0.147	0.267	ENSG00000213598	5.66929865650165e-10	0.710036430873163	0.496	0.318
EPHA2	6.10403908862565e-09	-0.306673795918166	0.113	0.384	MT-CO2	2.45687222736603e-14	0.79146491158586	0.987	0.998	DIAPH2	0.159866701645299	-0.288591868069961	0.597	0.638	COTL1	1.14014526412722e-11	0.701540772518908	0.468	0.245
PSMA3	9.22270469999135e-07	-0.306966717176066	0.2	0.426	MSR1	0.000480304016616884	0.790498694016223	0.327	0.228	SLC9C2	0.000208810778087138	-0.288694410208179	0.151	0.263	HLA-A	1.88593473270083e-15	0.701505324314422	0.835	0.702
NDUFAF3	1.38481946719866e-07	-0.307173103643046	0.187	0.422	DDHD1	9.94462896191369e-07	0.789845303655049	0.273	0.141	TBL1XR1	0.000376327618805737	-0.288985671780638	0.403	0.545	BCAS4	7.61910331338895e-12	0.700965152222021	0.576	0.356
MRPL32	6.43571391459285e-09	-0.307249801759388	0.08	0.312	ARID5B	0.00423816873346533	0.789692515963434	0.567	0.586	GTF2E2	0.000780074388849494	-0.288999976591097	0.183	0.291	ENSG00000257322	4.74693924448136e-08	0.695655533988579	0.712	0.619
EIF2S2	3.0079699823525e-06	-0.30728076404735	0.327	0.551	RCOR1	8.32166110460973e-08	0.788833428638209	0.647	0.572	CUEDC1	0.000319217466568873	-0.289002741128954	0.201	0.316	SAMSN1	1.80740533931509e-15	0.695051164081446	0.572	0.296
OCIAD2	8.40707395354933e-08	-0.307712036104615	0.087	0.309	ACP5	0.043654745285783	0.788685205277679	0.327	0.31	ZNF19	3.86186895447579e-06	-0.289005597623858	0.144	0.298	SLC8A1	2.11591458128071e-10	0.693052905719367	0.439	0.229
BEX4	4.54715142382213e-08	-0.30827458963166	0.1	0.328	ELL2	0.000432603670761107	0.782903232435507	0.66	0.698	EHD4	0.0007730213535392	-0.289393685356807	0.223	0.34	GPR183	9.83559968029247e-10	0.692826723803094	0.331	0.154
RIPOR3	1.71171613320027e-05	-0.308325592466511	0.193	0.393	DNM2	6.15058262969973e-09	0.782719831496336	0.633	0.529	MYO6	0.00102083777835223	-0.289463078464527	0.216	0.33	ARHGAP15	1.34894750727502e-07	0.686893827328024	0.367	0.211
ELF3	3.04107298037909e-12	-0.308610844993233	0.347	0.772	SMAP2	1.51650320300472e-07	0.78193866642566	0.36	0.199	CERKL	3.18626845255397e-05	-0.289569455388778	0.137	0.273	CD44	1.86773989897457e-12	0.686488662354658	0.629	0.395
GATA6	7.80962793848348e-11	-0.309181453533984	0.153	0.484	POLR2J3	1.27202697453459e-06	0.780858882044488	0.58	0.463	MTND4P12	0.200456323759639	-0.290016132863496	0.255	0.209	RPL7P1	6.36114918456296e-07	0.682145257824098	0.504	0.352
NDUFB2	8.08792467085301e-06	-0.309273483043893	0.4	0.652	SPI1	2.25691941655654e-12	0.780468836510655	0.36	0.156	SIN3A	6.25610945381098e-05	-0.290157920590215	0.191	0.326	ARPC5	1.4677686949086e-08	0.678708868397727	0.428	0.263
IGF2BP2	1.09959136071558e-05	-0.309452039217108	0.167	0.371	MS4A6E	1.88592554505928e-14	0.779856222750705	0.413	0.167	L3MBTL4	0.00124649673221857	-0.29068292990798	0.165	0.269	SLC16A10	3.01725470329367e-05	0.678525659257955	0.471	0.356
CHURC1	7.90701652174285e-07	-0.311315702886437	0.207	0.441	MT-ND5	1.11533544327996e-10	0.778678635987529	0.853	0.923	UTRN	0.000694682528036105	-0.290905611451062	0.586	0.698	TUBB	6.04638379024255e-09	0.676918196703585	0.403	0.229
RSL24D1	7.50478556353348e-10	-0.311346509544617	0.193	0.481	ENSG00000230021	1.65652237487565e-15	0.778387173020051	0.913	0.898	C5orf15	0.00133490350500819	-0.29176042043442	0.187	0.289	SCGB3A1	8.51225542324559e-07	0.676098090585124	0.108	0.259
CSF3R	2.30467031574122e-08	-0.311483209510951	0.313	0.64	ABCG1	6.01557146514474e-13	0.769765025013239	0.32	0.119	CHCHD6	9.8884257721813e-05	-0.292297197012817	0.144	0.267	NR4A2	3.27600528778319e-10	0.670715455714506	0.482	0.281
ATP8B5P	2.72277386160285e-05	-0.311802181870587	0.133	0.312	BASP1	3.75549293045667e-10	0.769280491489745	0.313	0.133	NF1	0.000735431052063195	-0.292646878288473	0.525	0.632	RPS13P2	1.03507893440517e-08	0.665337149194986	0.615	0.447
SCD	1.74363271445701e-10	-0.31307407774495	0.187	0.522	FTH1P20	1.81376143142923e-06	0.761951351163599	0.307	0.171	SCPEP1	7.57958910048421e-05	-0.292662582501829	0.335	0.486	GK	3.48641453871229e-05	0.664119761294702	0.579	0.48
PTPRK	3.97634176328166e-10	-0.313132956796873	0.373	0.723	VSIG4	1.62311633896356e-05	0.758611975685491	0.26	0.14	RPS6KA5	0.000236114510199775	-0.29282486768344	0.324	0.464	PLAUR	3.280067183613e-08	0.663557053384074	0.543	0.37
FNIP2	1.54866299052108e-06	-0.314522605699806	0.433	0.722	COP1	1.82054807143081e-10	0.756535277059186	0.673	0.56	NDUFAF6	6.41667652456708e-05	-0.293126179431279	0.255	0.409	PKM	1.55142848231006e-07	0.662658463559515	0.622	0.51
ENSG00000255730	1.24447085143794e-07	-0.314602241329086	0.2	0.458	HIPK2	9.96264595056362e-07	0.754134883778401	0.473	0.338	ETV6	0.00964907358947561	-0.293371048204493	0.683	0.735	GPX1P1	4.48208027748649e-07	0.662540727949475	0.529	0.393
ENSG00000258790	4.88982807024783e-07	-0.314625317335228	0.313	0.58	DAPK2	0.581833421244887	0.753008937718997	0.287	0.332	DIP2C	0.000155813764196404	-0.293565526804606	0.165	0.283	LPXN	3.27586492061184e-10	0.649547391698219	0.356	0.172
C4orf3	6.69483862842667e-08	-0.314879304591379	0.22	0.498	LINC-PINT	3.12972531661279e-10	0.74921336143226	0.92	0.92	TAF15	0.00120222811288187	-0.293945017999324	0.306	0.421	REL	9.37729946161725e-10	0.647714314016642	0.572	0.385
SELENOP	4.13640655415502e-09	-0.314910970955521	0.107	0.363	OSBPL11	1.88702990136196e-10	0.745502731376962	0.373	0.185	KIFAP3	0.000189960951702505	-0.294354806842062	0.151	0.267	ENSG00000268173	7.38644647284247e-08	0.645392289239115	0.647	0.532
ABLIM1	1.01451167108808e-09	-0.315007508307375	0.113	0.398	C1QC	0.000104169806925675	0.74442401669565	0.313	0.203	PPP4R3B	9.70418690478975e-05	-0.294453908505901	0.27	0.419	RPS27AP16	7.34621088893108e-09	0.644391596278411	0.471	0.306
HIST1H4C	3.21444985482963e-07	-0.315760425127303	0.087	0.286	LITAF	0.00222105138436272	0.744116374976673	0.447	0.404	UAP1	0.00275063826304551	-0.294878231487495	0.183	0.275	RPS28	8.13004606694402e-13	0.643745675693409	0.928	0.858
C1orf21	1.6035443424639e-08	-0.316627533129751	0.367	0.702	ROCK1	4.14429945992015e-12	0.742537112463898	0.573	0.354	RALGAPA2	5.04776376571397e-06	-0.295031452635432	0.36	0.543	SERPINA1	1.50093971830473e-05	0.643374005937033	0.446	0.324
ENSG00000257622	4.07052656006146e-08	-0.316963964788259	0.107	0.339	MT-RNR2	2.37992605168181e-13	0.742238766780726	0.973	0.995	ANKDD1B	3.29121026743405e-05	-0.295060451230169	0.129	0.263	RPS29	8.82157028564498e-11	0.643095158300753	0.917	0.842
ACSS2	6.22787146039208e-06	-0.317309899018823	0.187	0.396	CCDC88A	1.81247924241475e-08	0.739118019353423	0.313	0.149	CIR1	0.000211864568402059	-0.295367988440711	0.313	0.457	ATP6V0B	4.17595191088086e-07	0.641331226111268	0.572	0.445
COA3	1.27497867981419e-07	-0.317604690028139	0.093	0.303	MYLIP	0.000551103250801321	0.736746872998571	0.36	0.279	ENSG00000283563	0.00159111393354804	-0.295801283161585	0.187	0.292	SLC1A3	5.05416673722079e-08	0.639854980664575	0.313	0.154
TCEAL8	2.72514341313209e-07	-0.317704636271191	0.153	0.388	MT-ND6	1.57055001699282e-11	0.735907353745106	0.84	0.859	GAREM1	0.000488860244989986	-0.29630272552014	0.302	0.427	SLC38A2	2.87189238382589e-08	0.639546016441536	0.432	0.269
TMEM163	2.45958480238531e-09	-0.317708436219952	0.407	0.784	CLEC7A	4.70283003148649e-12	0.735333203248485	0.307	0.118	ZNF644	0.0153543359240718	-0.296712363162221	0.349	0.439	RPL36A	2.19711099952655e-10	0.638959463009033	0.817	0.715
FAM135A	7.23829475220009e-06	-0.318047943286166	0.24	0.478	GPRIN3	0.000570099773648691	0.735174471440625	0.267	0.171	PPM1E	0.00410826148264324	-0.296873191126488	0.169	0.255	LCP1	5.41984212816323e-10	0.63882949405203	0.507	0.304
RNASE4	1.08471494709018e-07	-0.318739134959932	0.16	0.393	RASAL2	7.33382564279992e-06	0.734087421265308	0.553	0.483	SRPK1	0.0268993342951576	-0.297332781261122	0.194	0.257	RBFOX2	4.18544025216779e-07	0.638578060973137	0.903	0.854
RHOB	5.31157890633689e-07	-0.319960848856582	0.407	0.7	ARHGEF3	1.24107367561312e-05	0.732505039480742	0.333	0.207	CAMSAP1	7.23012546420011e-05	-0.297811308509752	0.165	0.291	GRINA	3.18254389438946e-08	0.636658557456514	0.504	0.346
FGFR1	5.44779601643907e-08	-0.32005439566141	0.14	0.386	CD86	1.45154661906718e-11	0.732330252643418	0.267	0.094	OSBPL9	0.000409052195479226	-0.29803653846361	0.291	0.413	RPL15P3	7.79503781962867e-07	0.636518048452391	0.46	0.336
SAT2	6.23103147833706e-08	-0.320329099226149	0.227	0.496	TMEM164	0.573699354821468	0.728789114055437	0.407	0.49	HKR1	9.17018557282746e-06	-0.298869915328195	0.147	0.292	CYCS	6.5856071802198e-06	0.636078647924694	0.435	0.314
FAM20A	1.15737974882175e-07	-0.321093673307838	0.247	0.528	SYK	1.13064620702645e-07	0.72788032908754	0.327	0.174	MYO9A	0.00207272225840482	-0.299023355792138	0.288	0.397	CTSS	1.75858325006138e-07	0.632686979515997	0.716	0.63
ABCC9	2.65483934746939e-08	-0.321529131313254	0.093	0.332	RAB8B	2.3594636547152e-06	0.727813807141038	0.367	0.229	DOCK9	0.00760282037928908	-0.299103074104301	0.191	0.279	LMNA	8.00052196389138e-06	0.629935093671306	0.608	0.522
NDUFB10	2.70013131264805e-07	-0.322088116750312	0.22	0.46	CAMK1D	1.13066466935098e-08	0.726395919355907	0.5	0.317	BAZ1A	0.0533452743486202	-0.299504142906293	0.457	0.522	ENSG00000244716	1.53599502422002e-06	0.6257701818327	0.288	0.158
ATP5MG	6.80249874458498e-07	-0.322450458287548	0.547	0.814	DAPK1	2.86090455012184e-07	0.725625439377606	0.68	0.651	C6	9.3379789791606e-05	-0.300126098206382	0.144	0.271	FTL	0.00316852139678583	0.624955123337886	0.986	0.994
PRDX6	2.69839367523242e-08	-0.322645819510066	0.327	0.626	ASAP1	1.25274448336576e-11	0.724964792503013	0.533	0.304	DHCR24	1.61358862762345e-05	-0.300225497742658	0.198	0.35	FTH1P7	3.35825827840549e-10	0.622773782280081	0.342	0.158
ATP5F1C	7.89646554021953e-09	-0.322885112541051	0.18	0.455	TGFB1	1.61536848267221e-05	0.724533777335596	0.387	0.257	C11orf16	4.95862796836167e-06	-0.300727700426075	0.158	0.312	PFN1	1.35841466923251e-10	0.622244349163558	0.784	0.664
TBCAP1	6.82746665852022e-07	-0.323077171890135	0.173	0.405	LPXN	7.77867025826928e-13	0.72404832730284	0.353	0.147	MFSD6	9.33599237776158e-05	-0.301241988019036	0.155	0.281	RSF1	1.29794872534363e-05	0.622177205041529	0.655	0.545
TBCA	9.27165383649675e-08	-0.32347361135261	0.353	0.664	DMXL2	1.39294005525244e-09	0.719791269223897	0.34	0.163	ERRFI1	0.0506783643536057	-0.301355154957849	0.201	0.259	HLA-C	3.6311743319224e-10	0.620798508692242	0.788	0.656
ENSG00000167774	4.45947965256681e-07	-0.324139612510558	0.22	0.46	KDM2A	5.21008308547299e-09	0.717651921924458	0.613	0.481	VDAC3	0.000117868345273667	-0.301605126848741	0.187	0.308	ENSG00000232037	0.0005177184496097	0.618979920561642	0.378	0.289
CHP1	5.04049656828322e-07	-0.324367622649844	0.433	0.719	DHFR	4.42943801735407e-07	0.716230649827784	0.473	0.345	ICA1L	1.892591724073e-06	-0.30167424921263	0.18	0.344	TIPARP	7.66876886642717e-07	0.618323427827453	0.374	0.237
HSBP1	2.67802368756448e-07	-0.324499086884486	0.233	0.483	BMP1	0.0703994437369306	0.7137797616218	0.287	0.45	KDM7A	0.00138443931101645	-0.301716682772184	0.212	0.316	ENSG00000232346	2.75346516152824e-11	0.616859332081972	0.381	0.184
SCP2	3.18061141519263e-09	-0.325374405886566	0.24	0.546	NUP153	0.00397252964289343	0.713400869210534	0.5	0.478	KIAA1958	0.000181177895808907	-0.301724383106708	0.169	0.291	RPS7P1	7.85719159832361e-08	0.615621500668936	0.547	0.413
P3H2	9.1439014680484e-07	-0.325525663601567	0.32	0.611	TXNIP	6.15452346689231e-05	0.711162256175808	0.56	0.495	C2CD3	0.000527524397275453	-0.302351128735201	0.158	0.259	ENSG00000214784	1.99288430497906e-11	0.615244143180386	0.32	0.136
BRK1	3.24297332801135e-07	-0.325635664489184	0.313	0.584	PLAUR	0.00415105007614697	0.705870585614092	0.453	0.407	PACS1	0.0127422980976318	-0.302619372419973	0.345	0.427	SPI1	1.85253583742591e-11	0.613192378939282	0.457	0.235
SLC25A3	3.83061676879339e-06	-0.326078674379132	0.34	0.587	RAD51B	7.76875424797543e-07	0.704788879960391	0.48	0.345	AIG1	0.000233544078752781	-0.302888837129144	0.162	0.273	TSC22D3	7.40547529544207e-09	0.611794032921521	0.543	0.368
SQLE	9.38713882505958e-08	-0.326418767697096	0.073	0.279	BRD2	2.17548940747973e-07	0.704264627261444	0.473	0.338	EFHB	4.11430697302294e-05	-0.302922461704957	0.129	0.259	SH3PXD2B	8.68060936759347e-08	0.610121992868751	0.45	0.277
MIR29A	1.24938230413512e-08	-0.327765531288195	0.127	0.389	GMFG	7.11042519108083e-11	0.703995682575865	0.333	0.147	LYPLA2	1.49655678075239e-05	-0.303249398322769	0.176	0.328	PLEKHA7	1.08568692355881e-09	0.605758305762271	0.799	0.729
MRPL51	5.38513824282763e-08	-0.329111352193304	0.127	0.366	PITPNC1	3.69732925932295e-06	0.703701329833373	0.44	0.301	GIPR	1.63202063081711e-06	-0.303390293395404	0.133	0.287	FXYD5	2.03408590159883e-11	0.604077235658165	0.486	0.275
TPT1	5.38957152078175e-07	-0.329837177841161	0.753	0.905	STIM1	4.52099978747269e-10	0.701374055184866	0.433	0.242	CTNNAL1	3.74666700977848e-05	-0.303691244453384	0.137	0.265	RPS12	8.36803360814332e-09	0.602333206196412	0.845	0.796
PDLIM1	2.02720155017559e-07	-0.330487939422405	0.307	0.593	ENSG00000173727	0.0937004296860472	0.700536403251548	0.347	0.535	CCZ1B	3.89207011106164e-05	-0.303829945168985	0.155	0.289	BCL2A1	5.11497991527644e-09	0.599546969581769	0.291	0.13
EIF3F	6.35421957179238e-08	-0.331202314950054	0.213	0.486	DOCK10	1.34102992527032e-09	0.699749898494175	0.333	0.155	ENSG00000266983	5.86012240651001e-06	-0.304124769513225	0.176	0.334	HCST	1.45367832024607e-08	0.597708284196115	0.324	0.152
TNFAIP8	6.17505130307076e-07	-0.331400610767	0.273	0.51	SLC8A1	1.76222690108263e-07	0.69931145178722	0.313	0.154	STX18	6.03599188384387e-05	-0.304145224654918	0.209	0.352	WTAP	0.000115160581400026	0.594592435717778	0.417	0.314
ACSL5	4.07077703202763e-07	-0.332353259240593	0.16	0.395	RNF130	4.42323843590608e-07	0.697486860868062	0.44	0.305	KIAA0319L	0.000777509903102604	-0.304419392114282	0.176	0.277	ARPC2	5.10570055141253e-07	0.593779229506783	0.629	0.522
SUSD2	9.14806231032142e-09	-0.332627959673572	0.113	0.375	CAPZA1	2.41749658153313e-07	0.697117961658112	0.667	0.607	NDUFV3	2.43420393984133e-05	-0.304492016710892	0.205	0.354	RPL21P28	0.000191409984205101	0.590960812502429	0.353	0.255
SSR3	7.36845621073427e-08	-0.332682797305121	0.247	0.505	TBXAS1	1.98417265621584e-15	0.696345832979611	0.4	0.148	HSPA8	0.000222315715486757	-0.30505192696505	0.313	0.455	HLA-DRA	2.73235460248008e-05	0.587526466769224	0.755	0.711
ACP1	1.06054423114195e-07	-0.332758463430559	0.14	0.375	PICALM	1.38838689914342e-08	0.695120622134425	0.667	0.572	SETD2	9.74126402565433e-07	-0.305490504355637	0.417	0.613	LINC00486	2.0788683163737e-13	0.583488064083185	0.932	0.897
SWAP70	1.34696815217099e-06	-0.333353308650113	0.227	0.465	TCF7L2	0.0246880286626996	0.694553707447873	0.447	0.446	TTC39B	0.000949632907185031	-0.305903016833284	0.223	0.34	RPL23	2.9921224429633e-11	0.583348799693435	0.813	0.676
ZNF462	4.18086820674126e-07	-0.333557598814062	0.067	0.256	SLC16A10	0.0124340610991467	0.693124182859373	0.353	0.306	ERGIC1	0.0102826588125382	-0.305935406856493	0.345	0.439	TXNRD1	5.5509519504405e-11	0.582727385894698	0.856	0.747
DYNLRB1	3.03492421560967e-08	-0.333858910516174	0.233	0.519	FOSL2	0.00126829133088968	0.691301389982001	0.4	0.324	ZSCAN18	0.000203144492775698	-0.306522546138247	0.162	0.279	TPT1	5.68303251317056e-15	0.581880664410187	0.928	0.812
AUTS2	8.34665450058895e-11	-0.33407146939753	0.527	0.859	PAN3	1.866182681248e-08	0.687166672323777	0.607	0.457	UBP1	8.16856219758164e-05	-0.30663129417911	0.201	0.338	SLC35F1	5.32910360048624e-06	0.581880277985245	0.392	0.281
NUCKS1	8.31646421581341e-06	-0.335063250047641	0.353	0.592	ENSG00000284461	1.02959436477348e-07	0.686188788025385	0.647	0.566	ENSG00000255367	3.95539324431878e-06	-0.306648391438589	0.115	0.263	ENSG00000229503	1.08633973712699e-06	0.581834117762893	0.518	0.381
KIDINS220	1.46948897886686e-05	-0.335474566162717	0.233	0.452	ARF6	0.00268234072189567	0.684524304577727	0.407	0.358	ZNF664	3.49346330743534e-06	-0.306666815904755	0.129	0.277	RPL39	1.77089236118751e-12	0.581188833106402	0.914	0.822
ANAPC11	9.73765598292343e-09	-0.336157275760041	0.26	0.551	ENSG00000283098	0.29737477002932	0.684241715149601	0.28	0.413	NAA15	0.00022683627931083	-0.306736588847987	0.209	0.332	UBA52	5.79945015995432e-11	0.580676288064058	0.856	0.745
H3F3B	7.09972106938448e-08	-0.336165471384791	0.72	0.895	MCUB	2.84608272220922e-09	0.683158465806428	0.293	0.132	C1GALT1	0.00012219514010455	-0.306811086863848	0.187	0.312	ENSG00000274322	2.29026680706467e-07	0.579280978742632	0.601	0.484
PSMB5	3.75050160663647e-08	-0.336445617643273	0.147	0.387	HLA-C	0.000720668172631097	0.682810186086957	0.647	0.728	YBX3	0.0012056524923692	-0.307136705158178	0.468	0.581	RPS19P1	1.05361167730532e-12	0.577903058411131	0.273	0.091
S100A6	2.01016038135978e-08	-0.336846838404499	0.813	0.948	SRGAP1	8.94611885574666e-11	0.682522346195764	0.253	0.09	ENSG00000262633	0.00182251942533757	-0.307513850083623	0.205	0.306	ATP1B3	9.54867796810025e-13	0.577556623679726	0.698	0.496
SERPINB1	7.60369807723713e-08	-0.337162364451286	0.253	0.516	MMP19	1.20195226496986e-09	0.680360145008646	0.293	0.12	SLMAP	0.00281883200734406	-0.307958048709644	0.367	0.458	LCP2	1.02199885335357e-07	0.577413270717608	0.353	0.19
TM9SF4	5.63527335743312e-06	-0.337192425630183	0.153	0.349	ARHGDIB	0.000444177076466643	0.679391686005946	0.38	0.307	RUVBL1	2.12913806388691e-05	-0.307961320055225	0.162	0.302	APOE	0.468987912508406	0.576395103446075	0.381	0.472
GABARAPL2	2.32011610701634e-07	-0.338395525404159	0.193	0.427	AIF1	6.72000154331398e-06	0.678110011974769	0.307	0.179	DPY30	0.00130284783856247	-0.308035783987179	0.32	0.435	PTPN1	3.48321736396574e-05	0.574553915045217	0.568	0.474
SEC62	8.86123663511783e-08	-0.338476896323123	0.393	0.692	USP24	4.19968179029041e-06	0.677158029370894	0.467	0.353	FSD1L	0.000243080175900199	-0.30845700696044	0.205	0.322	RPS3	3.60088013430353e-10	0.571749081406948	0.878	0.731
CD302	3.4859517426946e-06	-0.338485228959406	0.26	0.488	TRPS1	8.71878174645857e-10	0.676885386849427	0.327	0.146	ASTN2	0.0311291905174325	-0.309429180815503	0.36	0.431	ANXA5	1.49850130611217e-06	0.569768986194436	0.68	0.587
CFL2	9.45073745836506e-09	-0.338853916210117	0.047	0.265	KMT2E	5.30101391503447e-09	0.676623726332157	0.74	0.652	RALGAPA1	0.00342367090275113	-0.309607443568837	0.338	0.439	ENSG00000250349	2.35589048594289e-06	0.562456090989965	0.576	0.462
MZT2B	4.02945513902236e-07	-0.338918430886153	0.227	0.465	POLR2J4	6.83782425048389e-07	0.676540770602463	0.507	0.369	CEP164	4.60339634563892e-05	-0.310324633195609	0.133	0.251	LINC01619	8.3774342749498e-10	0.561184324971227	0.741	0.565
SELENOK	1.7413848848497e-08	-0.340149401987265	0.18	0.455	DHRSX	3.22749275827274e-07	0.675603092207984	0.487	0.351	EXOC6B	0.00821586457733119	-0.310434406695923	0.273	0.36	HERPUD1	0.00131248243044586	0.560322881472567	0.428	0.35
SNHG6	7.25680980447168e-09	-0.340566463737544	0.273	0.567	SOX4	0.00093735395167131	0.674974859702179	0.28	0.191	CCDC88C	0.000365876263523806	-0.310472052273461	0.324	0.455	SAT1	5.25270313091499e-05	0.560114065387682	0.928	0.915
DDAH1	9.68687279314498e-09	-0.340706236355619	0.06	0.281	ATP2B1	0.148239716858927	0.674063692762924	0.48	0.538	P4HA2	9.82350264304552e-05	-0.310659819686763	0.151	0.275	ENSG00000237214	3.34671196425275e-10	0.55879235503188	0.313	0.136
ACADSB	2.3798482209514e-07	-0.34182195924962	0.067	0.27	SAMHD1	1.14442724986761e-05	0.673397986107524	0.267	0.147	GIPC1	8.07836303777503e-06	-0.310771375840145	0.133	0.277	RPL37	1.02755568747374e-10	0.558192241671241	0.849	0.759
SEC11C	7.23087384642764e-08	-0.342206206180984	0.12	0.347	PNPLA6	3.63019563868704e-07	0.672435868013598	0.267	0.135	MORN3	5.51165213341138e-05	-0.311104239193755	0.147	0.279	CTSL	0.000504092139359586	0.558125642066655	0.489	0.399
ERI2	1.05361043907488e-07	-0.342670419765987	0.167	0.42	RAB6A	0.000611065972705849	0.671450908118473	0.407	0.328	CLUAP1	0.000173408227498817	-0.311346344573595	0.169	0.287	AMBRA1	2.50772830098606e-08	0.554666250818886	0.676	0.547
SMAGP	4.3416326354612e-09	-0.343818661147182	0.053	0.281	JARID2	0.000565321499279855	0.669301581237729	0.533	0.496	BRAF	0.00515082212988576	-0.311468907760521	0.478	0.585	BACH1	1.83397719324426e-06	0.554416539779752	0.482	0.338
TNFRSF10B	1.4939136884907e-05	-0.34384608008291	0.367	0.595	FNDC3A	0.00214002255447195	0.668705408346991	0.533	0.496	ADD3	0.000186569363908155	-0.311554552936724	0.266	0.415	RPS2	1.24011708006387e-07	0.553397499026738	0.871	0.804
MRPS15	5.48320157357256e-08	-0.344265323302319	0.16	0.394	PPARG	1.41339282730046e-05	0.667890911171592	0.347	0.212	PSMG4	0.000104485266444195	-0.312016672353333	0.158	0.289	CAPG	1.12530491763059e-05	0.552023965483793	0.45	0.324
ERLEC1	3.23969080450171e-08	-0.344793751726267	0.113	0.344	PABPC1	1.57886427216767e-05	0.667080114081847	0.787	0.84	CYP2B7P	1.46833323928372e-05	-0.312642162310626	0.158	0.302	ARF6	1.52307264957392e-07	0.55162604525792	0.525	0.389
MRPS36	1.21787896516401e-08	-0.345138390467121	0.16	0.416	UBE3C	3.31293645678415e-06	0.666320680169541	0.427	0.298	MGMT	0.000106093245541493	-0.31508508855945	0.205	0.336	PIK3R5	9.11244704595282e-11	0.549218114945379	0.518	0.283
ENSG00000254979	3.2699628229503e-05	-0.345401475101748	0.14	0.308	PIP4K2A	3.00175133459831e-10	0.665286582113314	0.427	0.224	FOXJ1	5.93631962680893e-07	-0.315571046999194	0.187	0.377	ENSG00000219023	1.0659177627206e-06	0.548659638983487	0.288	0.158
CHCHD2	2.33913020567302e-08	-0.345683100086188	0.4	0.712	GLIPR2	3.97634660959822e-07	0.665084617538973	0.373	0.218	SLFN5	0.000115744298485593	-0.31637401791134	0.158	0.281	SLC26A3	6.83443248075554e-09	0.548206611754544	0.277	0.121
KIF1B	7.19330897074696e-06	-0.346165403766371	0.38	0.615	MYO9B	2.31388459142934e-06	0.664460814235718	0.453	0.321	HLA-DRB5	0.0522400347144429	-0.316714732209292	0.291	0.348	ENSG00000218227	3.64324861590405e-10	0.547597148393882	0.291	0.125
CORIN	2.85122662962295e-07	-0.346734156727603	0.253	0.511	RAB1A	1.81721991184799e-08	0.662224602776555	0.727	0.698	SUN1	0.000250537835905605	-0.31741672680122	0.245	0.37	LIPA	0.000179892511564808	0.545183599575999	0.331	0.229
HIST1H1C	4.83442010302786e-07	-0.34673803603764	0.167	0.392	THSD4	0.266561631855754	0.661902901229668	0.513	0.636	MCPH1	8.39249623889876e-05	-0.317487720260108	0.169	0.3	PDE3B	2.2815117097247e-05	0.541483040525338	0.309	0.188
PDE4D	1.08359517001069e-08	-0.347347344961588	0.6	0.877	GNAS	3.73571303377991e-07	0.66100748391251	0.78	0.792	FBXO34	0.00834980619269666	-0.317809386324054	0.442	0.538	EEF1A1	4.74825828302593e-09	0.539244641250614	0.813	0.727
ENSG00000267740	8.01842776777191e-09	-0.348004067580639	0.307	0.613	PFN1	0.00267918962710969	0.660947954793982	0.667	0.763	JAZF1	0.000399398669622268	-0.317933535402693	0.406	0.542	FKBP5	2.36593710859846e-07	0.53917677411058	0.64	0.488
CAT	6.82056557205708e-08	-0.348037835693005	0.273	0.563	MT-ND4L	2.73307445978518e-15	0.658655071978263	0.993	0.997	PTPRM	1.55580510973268e-05	-0.318186637839698	0.468	0.625	SLC27A4	4.48744127807517e-10	0.538568849369596	0.41	0.209
CIAO2B	1.22550633484018e-07	-0.348269873340829	0.22	0.469	ZFP36L2	1.79195751637339e-05	0.658121907396813	0.387	0.26	GULP1	3.60674672481624e-05	-0.318658720578472	0.137	0.263	SLC2A3	0.000103630382631479	0.538120050430292	0.363	0.241
C18orf32	3.19222408517703e-08	-0.349374279261053	0.207	0.482	MOB3B	4.63956878537429e-06	0.657381710990988	0.313	0.18	CFAP36	2.84610256917438e-07	-0.318748819831286	0.173	0.362	JARID2	2.67097919216909e-08	0.536520732116003	0.619	0.453
JTB	7.50973937299335e-08	-0.349754493416509	0.24	0.492	GNAI3	6.82306286956488e-12	0.653713118840461	0.46	0.25	CDK7	0.00019042430635507	-0.319072966762561	0.151	0.261	VSIG4	2.59163429933363e-05	0.536442176729272	0.353	0.221
ATP5PF	2.5613559802777e-08	-0.350542087943302	0.28	0.55	SOS1	0.000130265973360738	0.651013843102101	0.38	0.275	SESTD1	0.000132514872577665	-0.319170734886121	0.468	0.625	RPL13P12	9.54264696330474e-11	0.534846818093563	0.856	0.747
RASSF8	1.4473979712723e-06	-0.350937607419434	0.253	0.481	IKZF1	5.98408812587135e-12	0.650997332132815	0.253	0.083	ENSG00000273118	0.00301260907496082	-0.319250436470469	0.162	0.251	MTCO2P12	0.00179514598011433	0.533500489463394	0.806	0.789
CTTN	5.27623088227237e-09	-0.352096254808032	0.14	0.411	IFI16	2.95058554951044e-07	0.650610576492495	0.253	0.119	BAZ2B	5.41267336964016e-05	-0.319736253090669	0.338	0.49	UTY	9.83639326537006e-15	0.533497244279612	0.36	0.125
RHOBTB2	1.10557743113381e-10	-0.352178811414703	0.04	0.294	PACS1	3.93557898052561e-08	0.649435869980022	0.36	0.195	ROCK2	0.00285702479835925	-0.319950808717468	0.248	0.346	ELMO1	1.20850654895336e-06	0.532631471325999	0.424	0.261
AQP4	2.12897726937508e-08	-0.3522715125424	0.1	0.337	CEP170	8.58336369802602e-07	0.647711393456125	0.353	0.215	IFT140	7.1487404937399e-05	-0.320033663734165	0.173	0.298	RPL23A	9.55524624574436e-06	0.532086447271849	0.737	0.654
EBP	3.57792439939345e-09	-0.353584975376748	0.08	0.324	HLA-DRB6	0.960769795030932	0.642467409141007	0.387	0.517	BBS5	3.84237132424702e-05	-0.320152542669987	0.126	0.251	HSP90B1	0.000575637388497595	0.531459630983366	0.626	0.565
RARRES3	5.02447503533794e-07	-0.353619055689237	0.173	0.397	CYTIP	3.52246971858756e-09	0.640525115589794	0.267	0.107	SENP6	3.87870491634667e-05	-0.320509887833046	0.353	0.506	CXCR4	0.00018891316770139	0.530583782187901	0.284	0.178
CUTA	1.23337705104931e-08	-0.353660661634626	0.267	0.562	SPPL3	2.72045751028631e-06	0.638468784291023	0.593	0.506	TM2D1	5.94631322384059e-05	-0.321495616987553	0.255	0.393	ENSG00000260272	0.000110896228685679	0.530493418310871	0.709	0.66
PMM1	1.29304986566019e-08	-0.353983691796263	0.147	0.402	ELMO1	3.38466750115206e-10	0.635244768105856	0.333	0.146	BABAM2	0.000745093051928973	-0.32165697945489	0.302	0.443	ATOX1	5.37508084586199e-05	0.529201957291687	0.536	0.431
SNU13	2.85867180981669e-08	-0.354785277390652	0.287	0.58	CLASP1	0.0010894041787728	0.635107387774912	0.42	0.344	S100A13	5.57268345010514e-05	-0.321876369935052	0.151	0.275	CD99	9.98672069258714e-07	0.527913280096752	0.568	0.447
ERH	3.97781323952974e-08	-0.354910186551805	0.22	0.49	TMSB10	0.173795784700708	0.634577794100313	0.787	0.931	PPCS	1.7569163943791e-05	-0.322043833967728	0.198	0.342	RPS18	2.45827630000075e-10	0.527602990468103	0.921	0.852
CPM	1.47464430826913e-07	-0.355616415036678	0.487	0.769	MT-ATP8	6.81935087426582e-12	0.631839083535617	0.987	0.997	EMP2	0.000397651285103513	-0.322370079954771	0.205	0.33	HLA-DRB1	0.00872455956977602	0.527093173359408	0.647	0.623
ACOXL	3.23071336137131e-09	-0.355748331722165	0.387	0.775	KLHL24	2.30846504280379e-05	0.630845530913528	0.44	0.349	SMYD2	1.02065558503211e-05	-0.322512103618579	0.155	0.3	IFRD1	3.36267059627008e-05	0.526593121569988	0.363	0.239
ENSG00000212664	1.49546791949479e-07	-0.355759071621534	0.547	0.785	ATP6V1B2	2.50821225656607e-07	0.630585366989597	0.293	0.154	STXBP4	1.66189179538402e-06	-0.322530459910334	0.115	0.267	ENO1	4.1360278454362e-06	0.525564440601709	0.583	0.466
KCNQ3	1.30080362562576e-07	-0.357151555695909	0.133	0.38	FAM214A	0.000295440243711072	0.630423856205588	0.387	0.282	APP	0.000229865944802397	-0.322549393806668	0.468	0.579	RPS24P8	1.51791226177163e-09	0.524177114959858	0.284	0.123
ADGRF5	1.81038808281818e-11	-0.357452085938998	0.247	0.616	ANKRD44	0.0185685197082153	0.629028682534674	0.467	0.468	CAPS2	3.25222510376393e-07	-0.322604499498	0.155	0.332	CD63	1.10756223065277e-05	0.523537119980658	0.766	0.719
STK40	6.16715589651286e-09	-0.357811016559809	0.12	0.381	CDC42	0.000998982284595888	0.628786991237423	0.673	0.742	PSMB5	0.000115637293709105	-0.322822452011312	0.245	0.377	DTWD2	4.25908189997253e-07	0.523030753168839	0.676	0.569
ADI1	4.54355449773511e-09	-0.358029287470818	0.167	0.438	RSRP1	5.3471981538392e-09	0.6285945446105	0.367	0.197	ARHGAP44	0.000114575311550954	-0.3233820448278	0.155	0.279	PTPRJ	2.85087963469834e-05	0.522853285524399	0.525	0.395
ENPP7P8	3.25700866493139e-10	-0.358042699815035	0.113	0.394	TLK2	7.79763899472282e-09	0.628347095135477	0.58	0.438	MEAF6	4.16648305698749e-05	-0.323398587972525	0.219	0.354	SNHG5	1.40592175132218e-07	0.522788160065153	0.536	0.372
SERP1	1.40832753994353e-07	-0.358594160034927	0.493	0.773	DENND5A	0.00040540749449283	0.628270098473808	0.533	0.477	SPDYE16	0.000121124937549592	-0.323481893059505	0.378	0.508	FYB1	9.93968318119104e-07	0.518474494336099	0.281	0.142
HINT2	4.85141398190058e-09	-0.359490530949036	0.067	0.301	DENND1A	8.34801730095219e-11	0.624044319846985	0.3	0.12	NLRC3	5.02511968688229e-05	-0.324022743876399	0.169	0.304	CYTOR	0.00315093482058233	0.518326356894973	0.281	0.202
ENSG00000267059	6.61320721489233e-08	-0.35964652806733	0.493	0.773	PKM	0.0311619584714307	0.623001610123454	0.48	0.515	TM9SF4	0.000176872804768849	-0.32408920797254	0.151	0.263	FAUP1	4.12185705890203e-11	0.51787026787413	0.277	0.105
ENSG00000283913	5.49478447585136e-08	-0.359656125220548	0.107	0.341	EVL	1.17098161457385e-07	0.622551661755786	0.267	0.128	NELL2	0.00130471074546626	-0.324477381242982	0.183	0.283	CD109	3.25154328170645e-06	0.516673563731694	0.284	0.152
ATP11A	4.95527467130046e-11	-0.35993030896904	0.513	0.833	NAMPT	2.51661587557916e-06	0.621354560292878	0.807	0.793	PCBP1-AS1	0.000962365576342859	-0.324520923805486	0.248	0.366	ENSG00000225071	2.78223608327126e-08	0.516270458965181	0.54	0.391
FAM129B	9.57369666407082e-08	-0.360035683234999	0.373	0.657	CDK17	0.09265736653451	0.620031303288405	0.353	0.325	LRRC49	0.000116575768253452	-0.324685194789194	0.14	0.259	RPS26P31	9.04455827824991e-08	0.516043143257185	0.55	0.397
RGPD1	1.0582596845207e-06	-0.360205046335907	0.107	0.3	TSC22D3	0.000520444244143512	0.618866088314536	0.54	0.509	RSPH4A	1.05816830768588e-06	-0.324823371189792	0.115	0.267	RPL26P19	0.00019972346015731	0.515435090741175	0.338	0.241
HSBP1L1	2.94797198782612e-10	-0.360311127303588	0.1	0.385	CFL1	0.0158490571196785	0.618655030035747	0.64	0.748	MAGI2	0.000265891032160959	-0.325170553438662	0.241	0.375	ENSG00000233045	5.35657160885513e-06	0.515062295167518	0.644	0.52
TOMM20	1.18188127424856e-08	-0.360436667801863	0.193	0.463	MAGI2	1.07471299979376e-05	0.618539450500912	0.333	0.208	LONP2	5.0695058592911e-05	-0.32558031896422	0.191	0.326	LST1	2.12384052942333e-07	0.513963332222622	0.371	0.204
CCDC57	6.12891412526282e-08	-0.361189324066252	0.173	0.432	ATP6AP1	0.0270642331162066	0.618374140476353	0.287	0.243	DTX2	2.56414502671146e-05	-0.326235442359967	0.255	0.399	FABP5	6.62527832111115e-06	0.513169875571157	0.317	0.18
PTTG1IP	2.61848797489565e-09	-0.362123785114491	0.213	0.523	EP300	5.5274574432177e-06	0.616293059414435	0.533	0.451	DLAT	7.44137004064421e-05	-0.326260459290642	0.155	0.283	ENSG00000196656	3.1564495300539e-09	0.510404123590572	0.428	0.247
LMO7	1.78741911843043e-10	-0.362234543462572	0.313	0.696	EIF2AK3	0.0054217865117859	0.615304123419812	0.367	0.312	SLC2A13	0.000124775165354815	-0.326515674320718	0.137	0.251	ACP5	0.000109192716106176	0.510385694631421	0.388	0.261
MAP2K3	4.55475162036884e-08	-0.364235264845662	0.3	0.565	ENSG00000279168	2.23563624139349e-05	0.615011712827179	0.493	0.383	GCC2	1.9462674638315e-05	-0.326843310659408	0.414	0.571	GPNMB	7.58050259805579e-06	0.509346120748407	0.338	0.202
MIEN1	1.50129183317408e-08	-0.364712508182311	0.12	0.356	DOCK4	0.00272094608030955	0.614776434889119	0.58	0.583	FAM172A	7.11092730238403e-05	-0.326889776724834	0.403	0.555	RPS2P55	4.79723398646257e-09	0.508788001382868	0.288	0.13
RAN	1.07132667271657e-07	-0.365000553829198	0.253	0.5	CTSC	0.0479189290275538	0.613742496842845	0.367	0.363	STRA6LP	1.10739872426183e-05	-0.326988644724141	0.147	0.291	FLNA	1.16772058904621e-08	0.506374692877928	0.417	0.227
PPP4R1	9.08662790008109e-07	-0.365008227515011	0.233	0.475	RABGAP1L	0.00258812831889225	0.612794500069132	0.627	0.687	ETNK1	0.000209086972218179	-0.327424661163535	0.403	0.557	ENSG00000230021	2.20487480668868e-06	0.505432395890224	0.917	0.895
CD151	3.96279460685779e-08	-0.365496214886923	0.213	0.482	WAC	0.000575309320977829	0.612603484994204	0.627	0.615	MRTFB	0.000118524868747059	-0.327547676351149	0.173	0.291	CXCL16	0.000164864856670469	0.503617169736562	0.324	0.223
PTRHD1	1.70897478740015e-08	-0.365642080660889	0.16	0.415	ERC1	0.00315045417431374	0.61086823445632	0.607	0.627	CACNA1D	3.85037319873134e-05	-0.328109823283393	0.14	0.269	PREX1	9.34147202612446e-07	0.502601262717185	0.295	0.156
LGALS3BP	5.57542888402895e-10	-0.366198145991576	0.173	0.48	HSP90AA1	9.42914707292168e-05	0.609365040072234	0.713	0.744	MBD5	0.000163826821848249	-0.328694466909557	0.363	0.486	RPLP1	5.83146558965523e-11	0.502348279293046	0.96	0.915
TMEM141	9.30348123503065e-09	-0.367219304279458	0.1	0.335	ACTR2	0.0202165971167164	0.607943308824815	0.413	0.405	TMEM68	1.76782967701873e-06	-0.329024478852095	0.115	0.259	RPS16	1.25206141912122e-09	0.502114796634863	0.917	0.826
URGCP-MRPS24	1.18838558655366e-09	-0.367886601438298	0.213	0.499	FBXW7	1.54859473388333e-07	0.606999575363879	0.547	0.405	XPR1	0.000556985179908443	-0.329434329448404	0.288	0.411	ENSG00000264772	3.53718426222906e-07	0.502060700510554	0.403	0.239
SH3YL1	4.80769848304083e-10	-0.368278914473606	0.087	0.351	ARL15	5.8541126363371e-10	0.605853345294073	0.627	0.48	ZFHX2-AS1	7.14426658052659e-05	-0.329492916860263	0.147	0.271	PPIA	2.76219120776905e-07	0.501207757643606	0.68	0.563
TMEM14C	4.60764137416681e-08	-0.369179687613849	0.147	0.379	ENSG00000218175	0.278145843763421	0.605691817915027	0.487	0.592	SSBP3	5.83733707077929e-06	-0.330135307886466	0.27	0.449	MMP19	8.54055680071746e-07	0.498495355220494	0.403	0.245
ENSG00000279765	9.31235307563975e-07	-0.369217453283373	0.46	0.727	YWHAZ	8.52280588493498e-06	0.604788620558181	0.627	0.607	PGAP1	0.000104675561562166	-0.330746995259439	0.137	0.255	RPL14P1	1.47152763608714e-06	0.49735952020509	0.27	0.142
PTMS	1.47128546848332e-08	-0.370219292076765	0.207	0.484	ZNF148	4.27292505354928e-05	0.60462687259632	0.407	0.301	ALPK1	9.84036829172191e-05	-0.330800825407321	0.162	0.283	ZEB2	1.94248926666555e-08	0.495835425367561	0.601	0.397
MPZL2	1.25521820341578e-10	-0.370249295651912	0.1	0.385	PDE4C	0.16163556166167	0.604613329407999	0.293	0.407	CRY1	1.66580780217707e-05	-0.330870406184336	0.277	0.435	RILPL2	1.01234766627112e-05	0.494650569728943	0.486	0.35
CCNC	1.56174447967991e-08	-0.370831752703108	0.113	0.361	PRKN	0.00460425967004973	0.604238574998505	0.34	0.276	MPC2	0.000952231739532061	-0.331273189154397	0.263	0.372	EEF1A1P13	4.01665880465706e-05	0.494540607226397	0.554	0.451
CDC42EP1	3.56533192678442e-09	-0.371491100915474	0.12	0.378	ANKRD17	8.02893890745705e-06	0.602920050482643	0.7	0.682	NAT1	1.25742091181087e-05	-0.331881613653247	0.18	0.328	TPM4	2.18533982455416e-08	0.493170741057323	0.561	0.389
EEF1A1P13	6.79572021387034e-09	-0.372603355547349	0.447	0.745	PLIN2	0.222898584826645	0.602628144171971	0.44	0.481	EIF4G3	0.00040108650049193	-0.332020597813395	0.612	0.739	RPL35P5	3.25619178172104e-11	0.49302580018343	0.281	0.103
ENSG00000273269	1.92942931586339e-06	-0.372991534173487	0.627	0.832	DIAPH1	0.011619177024092	0.602486232263526	0.533	0.529	ARGLU1	0.000128079303254685	-0.332297220974523	0.299	0.447	YWHAZ	1.46228630407558e-05	0.492533201906197	0.68	0.593
CATSPERB	2.08509497707993e-07	-0.373496555389857	0.133	0.373	SUMF1	0.000188369262929839	0.601510710910307	0.38	0.286	USP34	0.000130461852711919	-0.332433910494143	0.518	0.678	DENND5A	0.000903217631562626	0.49202201327591	0.493	0.395
PARM1	1.35230888670749e-09	-0.37375068733261	0.227	0.545	VTI1A	2.16579736497955e-05	0.601101859743401	0.6	0.519	TMEM107	7.6928451505578e-06	-0.332535695234522	0.147	0.287	RPL10P9	1.0378786933065e-06	0.491940731936423	0.795	0.706
NHSL1	1.58923578612929e-06	-0.373932141403442	0.46	0.708	PAPSS2	0.00534623910691058	0.600003370539975	0.353	0.283	CASC4	2.73522368673437e-05	-0.332650899997546	0.345	0.502	YWHAB	7.66147899801706e-07	0.491506826465791	0.496	0.368
JUND	1.27466879272573e-06	-0.374591080458859	0.547	0.811	ABHD5	0.00324178830287086	0.599221202882242	0.427	0.397	TTC26	2.61262654522098e-06	-0.332710508026293	0.173	0.342	RPS21	1.40321401332558e-08	0.49104661652392	0.827	0.739
ELOVL5	4.92887282147686e-08	-0.374852342300979	0.28	0.566	YTHDF3	0.000619038273276346	0.598231814755469	0.34	0.258	SETD5	0.000710130063174744	-0.332895061509431	0.406	0.536	RPS10-NUDT3	8.73687761252178e-07	0.490894794500816	0.719	0.646
PIGA	5.25188040108934e-09	-0.375747507972465	0.127	0.387	PPP2R5C	0.0057980873165308	0.598189865965533	0.667	0.694	C4orf19	0.000123542180488429	-0.333309268950615	0.205	0.34	RPS19	1.5076401664339e-08	0.489910037241385	0.928	0.881
ENSG00000283566	4.47942317775188e-09	-0.37602372636063	0.08	0.325	ENSG00000273398	1.51784990945327e-06	0.598135535331129	0.507	0.39	RB1CC1	5.19035423909645e-06	-0.333540552834581	0.392	0.581	PIK3AP1	4.15542786666446e-08	0.487382711473219	0.324	0.166
CLIC3	4.14921302777487e-09	-0.376700621899018	0.1	0.36	SLC39A11	0.000965003819303339	0.597087938562562	0.42	0.349	DNAJA4	2.27208625235676e-05	-0.333688927296192	0.137	0.267	AQP9	4.16361263515136e-11	0.486647534246296	0.273	0.095
MYOF	5.67069164706335e-07	-0.377268096801197	0.433	0.706	FAM13B	9.53393397938229e-05	0.596419631439709	0.413	0.309	ENSG00000284512	0.000115964388505663	-0.333940624751233	0.165	0.289	RALA	7.09188613986316e-05	0.486377506088364	0.363	0.247
FIS1	2.5902377573391e-09	-0.377656263106981	0.213	0.489	ACAP2	2.58918678291349e-05	0.595204244561208	0.5	0.409	XPNPEP3	2.15457001903845e-05	-0.334067526129591	0.151	0.289	MSN	8.58037102618309e-05	0.486163624381215	0.417	0.298
EI24	4.35789519059339e-09	-0.378816228300862	0.073	0.304	GLUL	0.0134756389711007	0.5928885812916	0.493	0.509	TBC1D19	3.62853092520093e-05	-0.334404988487308	0.14	0.271	IVNS1ABP	0.00022284942247084	0.485095468753672	0.335	0.237
EPHX1	8.16409392864651e-10	-0.379447568403213	0.2	0.514	CHST11	0.000138241996718028	0.5910987174541	0.54	0.443	GALK2	0.000387453666783177	-0.334558150977315	0.176	0.285	DMXL2	3.64187638326827e-05	0.484333111945491	0.417	0.304
TNKS1BP1	2.15664001888613e-08	-0.379870199258438	0.1	0.337	NIPBL	1.68189273090905e-05	0.588945535232535	0.64	0.593	CCDC13	2.81829656902268e-06	-0.334895888655473	0.144	0.3	TXNIP	1.39242375016875e-06	0.483690339875156	0.601	0.457
EGFR	8.75254922340763e-08	-0.380844274671591	0.193	0.456	UBE4B	5.12909078861083e-06	0.58793370071865	0.36	0.233	STOX2	5.38878944767186e-08	-0.334998136578788	0.187	0.385	RAB8B	1.76390487937497e-06	0.48246798152872	0.442	0.289
PARK7	7.58313200560786e-08	-0.38302036271734	0.307	0.584	STXBP3	2.97982111716254e-05	0.587152635772438	0.293	0.178	SCAF8	0.0096571043116203	-0.3350860453662	0.277	0.356	TGFB1	0.00014779586470374	0.482457733684231	0.464	0.34
PARD3	1.2462983423201e-08	-0.383153282506188	0.453	0.816	GON4L	1.16456209305801e-07	0.586684103924477	0.327	0.18	GNG12-AS1	0.00469634727441007	-0.335130099928219	0.165	0.253	PNRC1	3.32202464131367e-05	0.481997160738935	0.54	0.437
ITGA6	1.34417279322994e-06	-0.383699770213344	0.073	0.258	ZNRF2	0.000240555432299035	0.585358896264962	0.333	0.228	ENSG00000267009	0.00177112693392503	-0.335173102272019	0.252	0.356	SBF2	1.11534966772862e-06	0.48182176712913	0.701	0.611
ATF3	8.30352759127435e-08	-0.383858625316962	0.34	0.635	EPS15	0.00159560260687637	0.584555156430673	0.453	0.398	HIVEP2	0.0127544658939561	-0.336022342346153	0.281	0.368	PPIAP22	1.24552483115157e-09	0.481278546757675	0.255	0.101
RAB3D	4.17436592872896e-11	-0.384312294419174	0.06	0.328	ARHGAP18	0.000814194981929769	0.582771797844332	0.253	0.163	LGR4	3.27530847025818e-05	-0.337002355819033	0.129	0.255	NOP10	4.78314090318939e-05	0.481268756216385	0.55	0.439
AFF3	3.13726217389043e-10	-0.384315118507598	0.427	0.792	SYAP1	0.000328241126422153	0.581730054786126	0.507	0.464	RGPD1	0.000415722569281415	-0.338810280479569	0.147	0.253	RPL41P1	0.0748779333422038	0.480908530150785	0.302	0.275
KAZN	0.000161305789117235	-0.384512530802418	0.227	0.399	TSC22D2	0.087332273736354	0.581481158737898	0.36	0.353	SYDE2	7.36849883228967e-06	-0.339067252032169	0.14	0.287	BNIP3L	0.108276663943693	0.480378624953885	0.385	0.37
EGLN3	6.19013303561218e-09	-0.384943139545539	0.42	0.721	SBF2	0.0271588761587274	0.581386255691479	0.453	0.462	ARL3	2.86925975056352e-06	-0.339071852190602	0.198	0.366	TFF3	0.0871602723900885	0.477852276898724	0.201	0.285
SPINT1-AS1	7.06999761860163e-09	-0.385380226519307	0.06	0.28	ALOX5	3.56482772894941e-06	0.580643095612128	0.267	0.138	ENSG00000256029	5.0900879081577e-07	-0.339099155208676	0.115	0.275	SEMA6B	4.02597894796631e-06	0.47752478090147	0.27	0.14
FKBP2	1.93960597809886e-08	-0.385398518737901	0.333	0.613	AFF4	4.30674732606077e-06	0.579189670591368	0.74	0.753	SEMA3C	0.00150857245970709	-0.33920056369405	0.324	0.447	ABRACL	7.3576397567723e-07	0.476536258712733	0.263	0.134
IRX3	6.23498038039156e-10	-0.385429153660703	0.087	0.354	KCNAB2	9.5667875683629e-09	0.576483036783611	0.26	0.106	VEZT	0.000352812024704103	-0.339771489919505	0.183	0.296	NINJ1	2.70646491663085e-08	0.474893570510165	0.288	0.132
MVP	3.04039384509119e-10	-0.385516687556898	0.187	0.495	SARAF	0.0496302158893918	0.576307658313068	0.513	0.548	TMEM45B	3.5076633605679e-05	-0.339784731596905	0.126	0.251	PTMAP5	4.89974968245437e-05	0.474567119918086	0.486	0.374
ACSL4	2.04525617800903e-05	-0.385931041598398	0.413	0.663	NBDY	0.0332384891432351	0.576100214492878	0.36	0.348	LRTOMT	2.9290991438568e-06	-0.33998965995018	0.129	0.275	ABCG1	4.01641209791281e-06	0.473663891918185	0.335	0.192
NEDD4L	3.34230881959893e-09	-0.385937068765529	0.513	0.85	SH3PXD2B	2.42032529439976e-10	0.574312313600069	0.333	0.136	CCDC181	9.7518982169395e-06	-0.34018231196955	0.158	0.304	MIR4435-2HG	0.063247537350519	0.473446382503573	0.306	0.275
CNIH4	3.32402221332996e-10	-0.387669548041917	0.18	0.482	LAMA3	0.915939023495056	0.573537901245713	0.247	0.277	SLC35A3	7.37874075053942e-06	-0.340583368605942	0.137	0.275	DHFR	0.000109165455001574	0.47288171059878	0.536	0.435
CD63	3.7374398660708e-11	-0.387898936074379	0.613	0.864	SIRPA	1.10688496411073e-09	0.57334717085739	0.253	0.098	HECTD4	3.72488204687721e-05	-0.340776044365238	0.248	0.395	FABP5P7	1.12528832110888e-06	0.472862008891888	0.331	0.176
SLC12A2	1.26047746018595e-07	-0.388531295806915	0.107	0.333	CCSER1	0.000584001083075571	0.572890037415573	0.86	0.926	CLASP2	0.000125886411728517	-0.341303086056291	0.349	0.488	NFKBID	2.81514510406918e-08	0.472380909711373	0.277	0.125
PTPN2	9.10479289531258e-06	-0.390056510534778	0.293	0.5	LCOR	3.63633482726883e-06	0.570504516359373	0.48	0.338	METTL16	3.20276407138226e-05	-0.341515230688149	0.158	0.292	RPL21P16	1.20102289381016e-05	0.467991864284254	0.622	0.486
MACF1	2.34959728899082e-08	-0.390334162252537	0.733	0.909	HCK	7.00609641698292e-09	0.570105797091604	0.267	0.11	GDE1	0.000213284058407075	-0.341578525312724	0.209	0.338	RPL38	9.83306891232417e-10	0.4679462928726	0.888	0.792
COBL	1.02434099745282e-07	-0.390737524847962	0.26	0.519	ITGAX	1.51254239444829e-07	0.569963892754966	0.313	0.153	ALOX15	2.94138369708962e-06	-0.342025623185491	0.108	0.251	LAMP1	3.50907783878801e-05	0.466182574248361	0.486	0.366
BHLHE40	1.44060557010321e-10	-0.392320989420409	0.28	0.598	OXSR1	0.000114629048371368	0.567925424500919	0.42	0.318	ARL17A	1.98321077289115e-05	-0.342041102051592	0.18	0.32	HLA-E	1.01328666854345e-05	0.466116997489777	0.615	0.508
EFEMP1	1.24482947291244e-10	-0.392566533625974	0.04	0.289	GNB1	0.0041543387193446	0.56678426520867	0.587	0.605	CDCA7L	5.86914227424412e-05	-0.342254889251901	0.216	0.37	RPL35	8.80391417917638e-10	0.464921752115743	0.881	0.791
POLR2J	4.87289592683278e-10	-0.393533695523469	0.153	0.428	MAP3K2	2.87797468335335e-05	0.566096963716335	0.553	0.456	RPGRIP1L	7.04713702253743e-08	-0.342443968585615	0.137	0.326	ATP5MC3	5.2810926260791e-06	0.464691723097538	0.514	0.391
ESD	3.0400395137614e-09	-0.393615720351173	0.18	0.458	MEGF9	0.480412082294326	0.563213619677277	0.427	0.453	TLE1	8.29854119970728e-05	-0.343117851809452	0.165	0.292	SSR3	3.97490890534677e-05	0.464387589432376	0.335	0.217
DDRGK1	8.80764047469196e-09	-0.394324933520219	0.133	0.368	PHF21A	0.000240061030814067	0.562713676824429	0.387	0.295	PPOX	0.000201135455078036	-0.343335444868217	0.144	0.255	ASAP1	5.20827966062999e-06	0.463949364607647	0.547	0.403
PPP2R3A	3.05169709805466e-07	-0.397060073110923	0.167	0.401	ZC3HAV1	1.25266233745163e-05	0.562458605797219	0.393	0.26	HSPBP1	3.18888945965076e-05	-0.343501629414701	0.165	0.3	ENSG00000231767	5.88238629036094e-10	0.463027236966084	0.255	0.099
LAPTM4A	1.26675032250072e-10	-0.397486225619399	0.32	0.643	CHD1	6.60565170080847e-06	0.560963091285	0.587	0.511	ACACA	0.00585209631152894	-0.343638157009955	0.255	0.338	ETS2	0.00535270936370854	0.46113585348388	0.561	0.514
FILIP1	4.5801055843024e-10	-0.397708627879659	0.133	0.42	SRPK2	0.00964102877425214	0.560935756458545	0.547	0.555	ABLIM1	1.11842101127871e-06	-0.343981151945789	0.144	0.31	STX3	0.000285283383397391	0.460828526575656	0.414	0.296
ENSG00000226084	1.04961689236129e-07	-0.398835442707297	0.58	0.82	GNA13	4.52214671920337e-08	0.560727771684699	0.353	0.188	ENSG00000267748	8.86030645195912e-07	-0.343990748696509	0.151	0.314	FABP4	0.0775903819591822	0.460705888099007	0.234	0.322
CDK2AP2	9.37553144367142e-09	-0.399130395515344	0.1	0.334	JMJD1C	0.000130941551724563	0.56052825421839	0.867	0.914	CFAP45	1.14452931814727e-06	-0.344877415749079	0.112	0.259	CELF2	5.68583863561249e-08	0.45809398062171	0.576	0.387
TNFSF10	1.22867192992822e-08	-0.400005265754526	0.053	0.27	RAPGEF1	3.24843151532956e-09	0.559979029076967	0.5	0.304	ENSG00000159239	1.02666763041649e-07	-0.346186885731771	0.137	0.316	MANBA	5.80525504498601e-05	0.456653731260559	0.46	0.324
MAP3K14	1.93778546914347e-08	-0.400794260801317	0.093	0.326	CREM	0.0139615816887212	0.559604614169076	0.34	0.291	ZNF273	3.99840734574302e-06	-0.346284273316997	0.129	0.277	RPL28	1.22977656041152e-10	0.456295999472309	0.91	0.822
NDUFB4	3.06767900718925e-10	-0.401655606989229	0.273	0.583	MANBA	0.00013585110421327	0.559092048564369	0.467	0.364	ENSG00000275131	0.000106609279496187	-0.346287335691786	0.371	0.502	ATP13A3	0.000149387634568732	0.455013206611321	0.633	0.549
TSPAN13	2.43384080891149e-09	-0.402390380423989	0.16	0.441	NCOR1	2.43293339756063e-05	0.559028051377648	0.587	0.535	TPT1-AS1	0.000131434827514038	-0.346299576194622	0.223	0.352	ABHD5	0.00234907699204506	0.454851675521641	0.313	0.233
ERICH2	4.73527242962827e-11	-0.403767264155914	0.02	0.263	ENSG00000279483	0.000673057091269273	0.557915997089099	0.493	0.769	MAPK15	2.72252685813241e-06	-0.34662772998945	0.137	0.291	RHOG	1.85674863002143e-05	0.453923856173837	0.295	0.178
CRB3	3.57550097185174e-11	-0.404575736792517	0.02	0.263	DLEU2	0.000354242732396435	0.55762756015302	0.493	0.412	PHC3	0.000109437192535746	-0.346883107698236	0.191	0.32	MSR1	0.22414801330645	0.453811173429496	0.399	0.372
PNKD	1.30971762320802e-10	-0.406099962860194	0.22	0.52	HUWE1	0.00934705028856854	0.557618320873498	0.38	0.33	ENSG00000248932	1.3414249773169e-05	-0.346962267551161	0.198	0.35	ARHGDIB	0.000435670050884381	0.453360580392743	0.356	0.265
EIF1	1.58798650083029e-07	-0.406155388447688	0.807	0.912	STK10	2.76974584239894e-10	0.557561324042044	0.427	0.215	SYNPR	4.25695187848895e-06	-0.347160807531571	0.115	0.259	B2M	1.6724422898263e-10	0.452528765117737	0.982	0.968
SLC25A4	1.85888994880132e-10	-0.406263720444364	0.067	0.324	HLA-E	0.00733643747200318	0.556787101331718	0.513	0.517	CATSPERB	4.83087313664359e-06	-0.347162411383434	0.122	0.263	RPS15	9.10395730594388e-09	0.452235560343649	0.903	0.828
SNRPF	6.55908474334099e-10	-0.407003311134116	0.213	0.53	FCHO2	0.126801857771083	0.556638301967551	0.367	0.374	IMMP2L	0.00176441351728662	-0.347597179822231	0.27	0.381	RPL14	6.96921957153075e-08	0.452224182574061	0.824	0.686
PTGFR	2.91674543332959e-10	-0.407224035698687	0.053	0.308	CDK14	9.79647467451667e-06	0.555342423586767	0.4	0.257	CPEB4	0.0101493690841757	-0.348158277979117	0.392	0.474	ATP6V1F	9.3366208668661e-06	0.450674572263205	0.612	0.478
SMIM26	7.07001882115891e-11	-0.407671177879551	0.16	0.471	IP6K1	6.93527231928672e-07	0.554319442315853	0.433	0.289	ZNF83	0.000106934292188087	-0.348243081273431	0.212	0.35	MT-TC	2.53314275659741e-05	0.450583677548932	0.5	0.372
DAD1	1.47135092529492e-08	-0.40781367242155	0.253	0.513	GNAI2	0.000334139479541672	0.553186522975016	0.327	0.228	PRKCI	3.04244352514396e-07	-0.348651390669209	0.169	0.35	PLD3	0.000803390693438687	0.449269507077737	0.414	0.326
SFTA1P	2.5516004705693e-06	-0.407988611418379	0.107	0.299	SIAH1	0.00127323202609127	0.55272632090734	0.433	0.385	MICU1	4.32962233725882e-05	-0.348669017451134	0.302	0.453	GRB2	2.54805148515529e-05	0.448252655844241	0.565	0.439
RPL10P9	1.9167975477948e-09	-0.409088283690624	0.7	0.86	MT-CYB	0.00622820832064332	0.552470841174996	0.987	0.995	ACYP1	2.44148921749624e-05	-0.349070463809748	0.176	0.328	SMAP2	5.355655770429e-05	0.447452390309358	0.558	0.462
RAB25	1.45024757753907e-10	-0.410784577589907	0.047	0.296	SLC11A1	3.18059434413467e-05	0.552258238766089	0.36	0.225	RAB3IP	7.26308371118962e-06	-0.350678819391872	0.133	0.271	RPS27	0.000406868511064301	0.446012272202503	0.924	0.899
SNRPD2	1.73331667756585e-08	-0.411910465068928	0.36	0.654	CD99	5.93750299561524e-06	0.551749878275147	0.393	0.268	CCDC66	5.81445324179388e-06	-0.350736954244119	0.219	0.383	RPS3A	6.84708558057908e-05	0.445926272674492	0.806	0.767
LAMC1	9.29293389773802e-08	-0.411922073176805	0.133	0.371	HLA-DRA	0.0515027395520364	0.551214779987788	0.64	0.868	SMARCC1	0.0040626378892273	-0.351674498247624	0.313	0.415	TPP1	0.000359638396915892	0.445421867663733	0.302	0.204
CD38	3.17670555707836e-07	-0.416400691339707	0.153	0.378	ENSG00000264772	4.99888060840486e-06	0.550369563683952	0.287	0.156	LCA5	1.203871993708e-07	-0.351696454441165	0.115	0.285	RAP2B	0.000231768406063375	0.443972547158867	0.259	0.16
C12orf57	1.67549310028058e-09	-0.416456364706364	0.18	0.451	CBLB	0.0277465332649763	0.548909033083034	0.307	0.253	TTC6	1.65164601225263e-06	-0.352238900567026	0.137	0.296	RASGEF1B	6.07253576233762e-05	0.44356830597575	0.626	0.532
BEX2	1.30459649291101e-10	-0.418443832927714	0.033	0.279	RNF111	8.17592409349535e-08	0.548723903289307	0.54	0.393	ENSG00000276422	1.5513541531776e-06	-0.353314052289503	0.133	0.285	SNHG25	0.000998651752657997	0.443310518210305	0.392	0.3
RPL36AL	8.43523938668073e-09	-0.418510136868019	0.487	0.799	RPL34P18	0.264766770827689	0.548073270630942	0.327	0.346	NCKAP1	7.94169241790455e-07	-0.353698837693869	0.112	0.261	ACSL4	1.80766228749127e-06	0.443162283127304	0.371	0.225
ID1	2.05849222717652e-09	-0.418555010433636	0.207	0.514	WNK1	8.01344382456184e-05	0.547669672462369	0.553	0.502	NRG4	1.84231826783235e-06	-0.353898565346101	0.115	0.267	AKIRIN2	2.89318215929514e-05	0.441148114897274	0.349	0.223
C4B	1.70076504650201e-10	-0.418656317441126	0.033	0.269	TPM4	0.175392442428188	0.547335789240811	0.453	0.483	ARHGAP6	1.48621071839469e-05	-0.354387157480533	0.237	0.389	MOB1A	2.3458826245855e-06	0.439422942158621	0.435	0.285
DGKI	3.81665082720864e-08	-0.419265789445788	0.607	0.84	AP1G1	0.00091185028746059	0.546800441601611	0.413	0.35	EHF	5.78494156241982e-06	-0.354699169602357	0.129	0.273	CEMIP2	0.0112994991078516	0.438452762373294	0.317	0.245
ATP6V1G1	4.57289030095753e-08	-0.419590997784909	0.393	0.675	FAM49B	6.39281541279496e-05	0.546776860034226	0.593	0.548	LINC00882	6.45337090808806e-05	-0.355084062938208	0.155	0.281	RPL32	1.13821151988023e-09	0.43777598889513	0.939	0.816
MRPS21	3.44878160942281e-09	-0.419964652042681	0.233	0.526	GRB2	1.86212761329462e-06	0.546023049838427	0.493	0.38	KDM1B	5.8183280671361e-06	-0.355226985871866	0.158	0.302	LDHA	7.55665417068991e-06	0.437619366563444	0.435	0.289
CTNNAL1	1.10008936204019e-06	-0.42247245637786	0.193	0.42	GALM	0.457491994187657	0.545784093831937	0.267	0.277	ZNF487	2.77561973370774e-05	-0.355397754489503	0.183	0.322	NCL	4.73423311722208e-05	0.437236660857712	0.41	0.3
RPL23A	6.22441922383626e-11	-0.423109428047296	0.553	0.849	ENSG00000272211	0.000977224038417055	0.545416262428634	0.253	0.168	FER	2.33053366898682e-05	-0.355892365028136	0.345	0.52	IL7R	4.54825551467864e-05	0.436922017168233	0.252	0.138
NRP2	2.29458303435593e-06	-0.424160187074554	0.127	0.326	HLA-DRB5	0.0159130778989521	0.545352450548273	0.367	0.578	CCDC190	5.35486417024872e-05	-0.357049701650529	0.14	0.273	SSR1	0.000151639098706977	0.436432004454671	0.424	0.316
FLRT3	9.05307493281418e-10	-0.425711299064157	0.08	0.335	CDS2	4.47312744445132e-06	0.545197558813575	0.32	0.193	TTC34	2.71316573503192e-07	-0.357376720701445	0.097	0.251	HNRNPDL	7.68317625326182e-07	0.436384120944528	0.622	0.484
COL8A1	2.2400972246914e-10	-0.426202044374466	0.147	0.44	UBALD2	0.00269486534209702	0.544697259319659	0.293	0.22	B3GNT7	0.000139284282085005	-0.358733624027291	0.151	0.269	EEF1A1P5	4.61713687031992e-05	0.435052476051003	0.773	0.704
DPY30	7.05313487779377e-12	-0.426244028335239	0.093	0.394	HOOK2	0.684822066147232	0.544222355410804	0.353	0.426	STPG2	1.90531429301275e-05	-0.358886544542101	0.158	0.298	DOCK2	2.02403354805025e-05	0.434833004258821	0.356	0.225
AKAP8	3.01109905631544e-05	-0.426454896076385	0.127	0.296	ANKRD10	0.0046858288886291	0.544168974585505	0.473	0.451	LRRC71	1.74928239211233e-06	-0.358910896285835	0.147	0.308	GNAI2	0.000100695233613434	0.434602213420199	0.439	0.324
EEF1B2P6	4.9828583633934e-09	-0.429274176328664	0.28	0.585	PPP4R3A	1.69229707804673e-05	0.543588348438335	0.373	0.256	CDC14A	7.35033386506741e-05	-0.359143234173109	0.299	0.435	ARL8B	8.19264428387294e-05	0.434126377163033	0.514	0.409
RAB3IP	1.1576775178075e-07	-0.430710622875577	0.14	0.363	ADIPOR2	0.0830005451474328	0.543255275393267	0.333	0.311	ENSG00000243004	5.373474564945e-06	-0.359164912503862	0.14	0.289	ALDOA	1.9237627172383e-06	0.433979625592849	0.694	0.609
NME1-NME2	4.84305508379668e-08	-0.43234806689435	0.44	0.698	PDE8A	4.09631011331101e-05	0.543192910267115	0.613	0.556	ENSG00000226644	8.16109801840284e-06	-0.359240061040421	0.147	0.292	TSPO	0.000445043431547992	0.433876505472314	0.543	0.457
S100A13	8.47018255229445e-10	-0.432410529305475	0.187	0.482	CCDC200	0.00156450108703698	0.542225346925261	0.527	0.502	MACROD2	0.00973012979912986	-0.359346290773121	0.353	0.449	MS4A6E	1.16258669992286e-05	0.433509076556406	0.421	0.271
EFNA1	4.87199540529978e-11	-0.433236945931515	0.08	0.362	VPS13B	1.32731660346762e-05	0.541612464450244	0.507	0.389	METTL15	2.84662593310781e-05	-0.361270359132535	0.219	0.364	CHST11	6.08102374074228e-06	0.432375929699796	0.716	0.601
CYP51A1	1.75410222764162e-09	-0.434229314349836	0.153	0.431	CBL	7.42539710062413e-10	0.541593090089484	0.307	0.133	DCAF6	0.000133604672695998	-0.361526744966818	0.388	0.526	PFKFB3	0.0347233367441976	0.431974108486092	0.478	0.431
SIVA1	3.30689581915211e-11	-0.434427832736186	0.16	0.469	ADAM17	0.438303051757894	0.539981904299947	0.44	0.518	DOC2A	8.47071541627309e-08	-0.361647660737886	0.09	0.251	PPP4R3A	0.00390164262406851	0.431583941126776	0.378	0.292
HMGN1	1.71645391280954e-08	-0.435060842295406	0.28	0.558	COLEC11	0.000715805461414019	0.539216180988037	0.387	0.321	C3orf67	2.90712844962104e-05	-0.362171133214329	0.126	0.255	TMA7	0.000101100032684166	0.431068080856034	0.576	0.49
PRKD1	9.12282253465518e-09	-0.436801887192862	0.247	0.559	TRAPPC10	2.17460402922261e-05	0.538436759336306	0.46	0.348	H2AFJ	0.000720297385073843	-0.36239014303314	0.435	0.542	ACTR2	3.63862287526959e-06	0.429360391630622	0.583	0.457
BCAM	1.03323866322636e-10	-0.437873740747839	0.107	0.386	LUZP1	0.00405226647587532	0.538284735925568	0.293	0.222	PPDPF	0.00569385802715369	-0.362627186152327	0.644	0.668	BST2	1.31456195316136e-06	0.428771710688761	0.259	0.126
TKT	1.78242656296975e-08	-0.439631876140244	0.393	0.688	PTMAP5	0.0166333771136097	0.538116171721938	0.373	0.344	ATP2B4	0.000375933951211584	-0.362640532330984	0.241	0.362	ABHD15-AS1	0.00860643479838932	0.428639847310802	0.302	0.233
MMAB	1.28117181752601e-11	-0.440270427485276	0.033	0.293	RANBP9	0.0036740822127378	0.537239141868224	0.44	0.409	FAAH2	1.38980795096205e-05	-0.36275915331058	0.144	0.279	ARL6IP5	1.1082016203539e-05	0.428475540039991	0.442	0.31
COLEC12	2.3578539710943e-09	-0.440522873092032	0.207	0.489	FAM13A	0.767158969661598	0.536563858697917	0.407	0.471	SLC9C1	1.54421772894039e-06	-0.36317852668814	0.191	0.366	PGK1	4.83864883886124e-05	0.428215861140206	0.5	0.385
LDLR	2.08785825502467e-11	-0.445818290970912	0.413	0.775	ZCCHC7	9.50728793565262e-06	0.535509604826981	0.453	0.336	USP43	1.46133438091095e-07	-0.363360880727329	0.119	0.289	PDE8A	0.00435317524783901	0.427333384372026	0.457	0.379
SULT1A1	2.35670108421631e-10	-0.447070142349151	0.073	0.328	DSE	2.40848085024704e-07	0.535041389064564	0.307	0.156	ASB14	0.000112907619341283	-0.364103752276005	0.162	0.283	MB21D2	0.00170574875813134	0.427326880667722	0.263	0.17
ALKBH7	2.67171618054783e-11	-0.448760834534785	0.127	0.423	ARID4B	0.0150748820832371	0.53473601472084	0.54	0.543	EPCAM	2.76375807458071e-07	-0.364534583531202	0.198	0.381	ZFAS1	5.47057338564288e-05	0.426612587081426	0.583	0.492
MAP3K5	0.000182402310489386	-0.450863671755978	0.42	0.608	DOCK11	4.79391851991653e-06	0.533974305127404	0.267	0.135	SLC25A25	0.00122323661818857	-0.364670278095292	0.169	0.269	ENSG00000185641	0.000119551040277602	0.426070966751039	0.727	0.658
CNN3	7.01919086958994e-12	-0.451457144733201	0.12	0.438	UBAP1	0.0142340807912841	0.533590762373347	0.593	0.647	SUPT3H	0.00573105285684712	-0.36487840344172	0.27	0.354	MAP3K8	0.000750117470050444	0.42556208674925	0.579	0.506
LPIN2	2.30054449000476e-07	-0.45286077911577	0.3	0.555	AKAP13	0.000569925332754425	0.533438731056293	0.907	0.981	ARID1B	2.30007462979307e-06	-0.365058531950577	0.576	0.735	RPL7P23	0.000209497316650338	0.422184052337641	0.712	0.684
CLIC2	1.99499394371046e-10	-0.453092533782613	0.127	0.435	RIN3	5.81694324868822e-08	0.53325218814423	0.38	0.205	CCDC186	5.97718849890475e-05	-0.365090467308796	0.259	0.407	RPL13AP7	3.44759611595312e-07	0.421920043316247	0.863	0.771
TMEM258	1.27135602453712e-10	-0.453899215452645	0.367	0.677	TPST1	0.481277584884574	0.532339837605047	0.42	0.491	CMAHP	0.000332551703283352	-0.365647335552206	0.169	0.283	AHNAK	0.0014038444431551	0.421151000059261	0.5	0.421
RAI14	1.21555648719192e-09	-0.454437883300972	0.213	0.522	TMEM123	0.398173566490508	0.531790056066341	0.333	0.357	PRSS12	7.44153354229325e-08	-0.365694458805094	0.158	0.348	LTA4H	0.00138417189426252	0.420853776630806	0.302	0.215
LURAP1L	9.07131805213918e-12	-0.455629538410538	0.033	0.304	GPX1P1	0.224623721579974	0.529871217349424	0.327	0.487	GBE1	0.000192118816591451	-0.365721680095267	0.201	0.332	RACK1	7.40551364081067e-08	0.420237907774891	0.795	0.636
ICAM1	1.75719467579529e-10	-0.45615155441817	0.053	0.306	OSBPL8	7.15892688466416e-06	0.52710903734405	0.527	0.412	RGL1	0.000439745178342227	-0.36712963623484	0.349	0.474	ARRDC3	0.00353362246919891	0.42013168156754	0.252	0.182
SSR2	1.15948529824745e-08	-0.457134705853493	0.34	0.608	GLG1	0.00047291162278387	0.526938603024837	0.447	0.374	ENSG00000284606	7.95272476070106e-06	-0.367850755274234	0.165	0.306	ENSG00000230979	9.90008095877595e-11	0.420082677390701	0.727	0.522
FASN	1.74330018867295e-11	-0.457762619039413	0.133	0.454	FBXO11	0.00105012692940034	0.526654180733053	0.573	0.517	SHISA6	0.000625955394107673	-0.368144748712671	0.155	0.255	MXD1	1.92521346095299e-05	0.419743942539806	0.396	0.265
PRKAR1A	1.21887182291461e-09	-0.459615465185044	0.293	0.619	FXYD5	0.000259412479832767	0.526312659989046	0.4	0.318	RABGAP1	2.29587903461748e-05	-0.368291856702805	0.313	0.468	RANBP2	0.00398632009695069	0.418943869400787	0.518	0.447
APRT	2.0059744346986e-13	-0.461156536854308	0.2	0.544	SMG1P1	0.000359527543234737	0.526257544353145	0.527	0.465	FAM214A	0.000574770957576433	-0.368362409014588	0.27	0.389	ATP6AP1	0.000248034711657728	0.417249293094069	0.45	0.362
RPL38	2.13843625217996e-09	-0.46250682219218	0.68	0.884	RBM39	2.02641977822847e-08	0.526234906505973	0.833	0.817	DNAH1	1.39685434375339e-05	-0.368963121199953	0.122	0.253	SERPINB9	8.79480328811159e-06	0.416341109606587	0.299	0.164
MEF2C	6.88195451895479e-09	-0.463346259508768	0.2	0.48	ADGRE5	0.090690142835085	0.526068149261826	0.473	0.505	PKIG	5.85756656429522e-06	-0.369006095188268	0.237	0.395	DPYD	1.18028379460786e-05	0.415491500459648	0.673	0.561
SMURF1	5.62842752592958e-08	-0.464292719914956	0.513	0.768	CSGALNACT2	0.0005594449661313	0.525302210475094	0.347	0.257	AMY1A	1.80294213674384e-05	-0.369203523320924	0.119	0.251	RPS11	7.41458798846302e-08	0.415185666670801	0.878	0.783
MACROD2	6.36431144811572e-12	-0.464372068497792	0.487	0.844	BCAS4	0.00474830196323637	0.52525444486379	0.513	0.534	ANKRD54	8.67086573180017e-06	-0.369266579603747	0.187	0.336	RAP1A	3.59716252157106e-07	0.415033478454823	0.525	0.362
ENSG00000284686	0.000565940161948025	-0.464650982542101	0.18	0.319	ZMYM2	9.84217712367217e-07	0.525200132590812	0.58	0.454	CCP110	1.45076234245882e-07	-0.369497889001455	0.165	0.352	RAB1A	9.12705775724267e-05	0.414472478993934	0.669	0.565
TNFRSF12A	4.024385885311e-10	-0.465056544610628	0.107	0.38	VOPP1	1.89240647849668e-08	0.524710773662741	0.273	0.122	CEP128	0.000162318566170182	-0.369926426123556	0.406	0.542	RPL18A	2.0033088010867e-07	0.413171863699297	0.896	0.796
COX17	4.30723848174556e-11	-0.465455110683173	0.253	0.59	RPS26P31	0.191354918140886	0.522807434963502	0.36	0.381	ENKUR	8.30469231466936e-07	-0.370034091526538	0.158	0.326	MAFF	0.00282706758370094	0.413041590940298	0.367	0.291
CYBRD1	3.08647811929518e-12	-0.466271110308867	0.087	0.386	ABI1	0.00196740661253308	0.522403716364426	0.58	0.549	CAPN2	1.01014210512283e-05	-0.370506781960801	0.324	0.492	RIN3	0.000838534799586432	0.412574408953315	0.414	0.302
GSTA4	1.17796604550598e-12	-0.468932741680027	0.113	0.435	C1orf162	2.15049118840487e-05	0.522158867385221	0.267	0.146	TASP1	2.58573294112448e-05	-0.370515544651598	0.237	0.389	RPL5	0.000411916016954698	0.411488944629909	0.723	0.676
MYL12B	1.59424660705379e-08	-0.469237777652812	0.46	0.725	FOXO3	1.57077784025021e-05	0.52087570999556	0.747	0.7	TMEM245	1.68152302157787e-06	-0.370630540586875	0.147	0.294	RPL7P9	0.100113804915364	0.409880618080929	0.46	0.458
SEC61B	6.78356290279769e-10	-0.471860136571845	0.36	0.668	KDM5A	0.000313454603320834	0.51994005236881	0.387	0.288	F11R	0.000256679597143152	-0.370939375230919	0.259	0.381	CLEC7A	2.34924854619633e-06	0.409839120569347	0.345	0.198
WWTR1	4.82701992524314e-07	-0.474441705075735	0.32	0.604	UBR2	0.000114136131927804	0.519904015428841	0.413	0.313	FTX	5.17863467515668e-07	-0.371117662429523	0.46	0.666	ASAH1	0.00121840303769139	0.409400039355603	0.576	0.492
NOP53	3.00238678922083e-12	-0.474525957086288	0.347	0.69	HNRNPH1	0.000594911962052796	0.519020787984486	0.533	0.494	FRMD3	0.000129037796545391	-0.371675224342113	0.155	0.269	PDE4A	0.000631942250783326	0.409070195360169	0.313	0.211
DANCR	2.901894812614e-12	-0.474888126144846	0.113	0.418	NUFIP2	0.00173150215305598	0.517661068272969	0.433	0.363	TCF20	0.000431275533756782	-0.371936192441313	0.241	0.352	OST4	0.00010652560702241	0.409039961797965	0.468	0.372
NDUFB9	4.76453924185452e-10	-0.477271412003476	0.273	0.59	GATAD2B	0.00156191930933495	0.517237824752846	0.5	0.471	WDR34	7.00745896080504e-08	-0.372636563014348	0.147	0.33	CDK14	0.000167467618538974	0.409021014400641	0.432	0.318
DYRK3	3.0780719194463e-10	-0.478774483821561	0.04	0.281	ENSG00000260272	0.278956147806815	0.516794490634972	0.56	0.704	VPS13A	6.95829367026813e-06	-0.373571455298509	0.216	0.368	RNASEK	5.02502030172121e-06	0.408794744674926	0.745	0.644
COX7A2L	8.3357602690566e-10	-0.478838295898163	0.273	0.568	TRIM33	6.13421749901956e-05	0.516442674951948	0.36	0.255	DEGS2	9.13094716896836e-07	-0.373579849941512	0.101	0.251	MGAT1	2.90065147419024e-07	0.408284837471811	0.5	0.328
UXS1	2.31706564793277e-10	-0.481343725703505	0.133	0.41	GK	0.00467810755398447	0.516411630487744	0.44	0.378	CCDC113	3.95459662289104e-07	-0.373598186715286	0.147	0.316	GLRX	1.1920310350101e-05	0.408028056977874	0.36	0.219
EEF2	1.98457047655967e-10	-0.48187988511325	0.607	0.828	PCF11	0.0298590520357928	0.515461933079869	0.427	0.409	FMN2	0.000444446001647607	-0.37370480763711	0.165	0.273	FAM49B	0.000186721995337648	0.407717847931462	0.532	0.427
ATP5MC2	1.65083365935959e-09	-0.482101225038999	0.493	0.789	COL4A3BP	0.0295714734316713	0.514605144188269	0.5	0.514	DNAL1	2.32926728122674e-07	-0.373972315938178	0.18	0.364	SNX10	8.84272461940221e-06	0.406616112020954	0.327	0.19
KCNJ15	5.40554574189709e-13	-0.483278065447264	0.107	0.443	ZMYM4	0.00774543792595848	0.513900294589324	0.44	0.404	DNPH1	5.75014239522043e-06	-0.374368854074106	0.237	0.395	MAP1LC3B	0.000152755271224168	0.40661420827278	0.378	0.273
LRRC36	2.25460891678628e-11	-0.483574858981112	0.147	0.461	ABHD3	0.0495895942872665	0.513674217354029	0.28	0.238	KDM6A	7.74533671832247e-05	-0.374998273874154	0.496	0.638	AP2S1	0.00297027479646537	0.406446779982969	0.511	0.447
C5orf38	1.25959503961035e-12	-0.483643423703032	0.053	0.349	NRDC	0.00257877360880314	0.513571346666192	0.34	0.258	ERGIC3	1.2145083614528e-05	-0.375052891657847	0.356	0.514	GPSM3	4.79324097104282e-06	0.40636984490229	0.266	0.146
B4GALT5	3.51863441097446e-09	-0.484354628745471	0.4	0.71	MT-ND1	0.000376803646261025	0.51318614776192	0.98	0.993	ZC2HC1A	4.86255710547696e-06	-0.375717287687379	0.176	0.332	GNA15	0.000187793940100727	0.405921805013813	0.331	0.223
CXCL8	3.50182339435402e-14	-0.484842264877134	0.327	0.696	HMBOX1	0.000519564284387461	0.512568737475493	0.347	0.259	MORF4L2	1.09147157065368e-06	-0.375950098040498	0.55	0.698	SV2C	0.00101664361630735	0.405001008022033	0.335	0.245
NAA38	6.83477273207423e-11	-0.485235634775144	0.3	0.635	CDKN1A	0.00114844959546182	0.511642467401009	0.387	0.32	ZNF473	1.00564578712984e-07	-0.376012549318698	0.097	0.255	RPL12	7.23446170916884e-07	0.403634661941977	0.885	0.806
RPL21	9.05217545799738e-14	-0.487489393191463	0.733	0.909	USP4	5.13704527246324e-06	0.511393566236439	0.44	0.311	TFDP2	3.10797416838766e-05	-0.376592020543582	0.27	0.423	SNX8	0.0297197654696611	0.403579218234103	0.299	0.239
LYN	4.80243323915504e-08	-0.491028117343919	0.6	0.857	ARIH2	0.00213514985536494	0.510639955139566	0.333	0.265	HSPH1	0.000149328832260883	-0.376759915079856	0.338	0.486	MT-TE	0.0228840255403003	0.403110721258289	0.399	0.342
RPS21	5.58075771961852e-11	-0.491554303683336	0.713	0.88	C4orf48	0.000206210724812393	0.51062439779528	0.273	0.175	TTLL9	2.27446160753659e-06	-0.376848077105225	0.165	0.326	CDC42	0.000208109994184258	0.40248148268009	0.759	0.731
BTG3	1.29031228802627e-12	-0.491684654765534	0.2	0.544	NUMB	2.40804051132906e-05	0.509203669241213	0.64	0.621	CCDC33	2.81851316538788e-07	-0.377163868445069	0.119	0.285	HNMT	0.000384210347515285	0.402335906015949	0.295	0.2
TACSTD2	1.00904462773111e-13	-0.493123605215307	0.167	0.546	LEPROTL1	0.0398525199917129	0.507300720834883	0.307	0.271	MPZL3	5.28895928275199e-06	-0.377690666238561	0.126	0.263	SEC61G	0.00258911286611988	0.402086817697977	0.565	0.494
PHPT1	1.55349376868688e-12	-0.493190100156536	0.207	0.557	ACER3	0.000250069121780091	0.506960498746676	0.347	0.236	ANKRD36C	0.00469507188220426	-0.377887755469845	0.176	0.261	RPL37A	1.50992695347408e-07	0.401180443991251	0.906	0.816
SFN	9.31525646066533e-08	-0.493196344674634	0.073	0.284	MT-TA	0.000207964927503175	0.50687115711324	0.327	0.219	CEP290	2.16530684147225e-06	-0.378274714581162	0.165	0.314	RPL18	5.25454996700608e-06	0.3991121615934	0.817	0.749
GNG5	2.57600770500125e-12	-0.494508389303964	0.38	0.725	SORBS2	0.48322961723038	0.506686846106796	0.267	0.276	TUBB2B	0.00600371729689682	-0.378548054780448	0.205	0.285	GNA13	7.24667604477852e-05	0.398196914343389	0.446	0.32
ATP5IF1	1.3231174386342e-11	-0.494540652766609	0.267	0.592	STXBP2	0.0256473873834991	0.506506864145078	0.293	0.256	HIPK3	1.50556222971415e-05	-0.379043492175857	0.417	0.583	RPL6P27	1.31782130501655e-05	0.397994867809724	0.741	0.628
ABCC4	8.762310379852e-11	-0.494566158118948	0.313	0.662	ST3GAL5	0.975320516505682	0.506353610518902	0.387	0.464	CD38	1.0912497558632e-06	-0.37916051997794	0.119	0.275	ALOX5AP	0.00163650067513071	0.397079824738362	0.406	0.322
NDUFC2-KCTD14	2.96329238910693e-12	-0.495120659282618	0.22	0.585	AGO3	0.00312949620700822	0.506300682894777	0.433	0.37	CRY2	9.11529448969155e-05	-0.37978722556805	0.169	0.292	RIPK2	0.000232065412517372	0.396933760686682	0.327	0.221
SH3RF1	1.66677839712761e-10	-0.497791259830714	0.213	0.543	H2AFY	0.00559990638721053	0.506207470971344	0.4	0.367	NR3C2	0.000217573705687123	-0.379885425041257	0.162	0.275	CAPZA2	9.7664985405552e-05	0.396747502913284	0.511	0.415
SOD2	3.52412608084268e-11	-0.498829874535606	0.733	0.919	PHACTR4	0.00926467122981278	0.505582215006463	0.367	0.314	MYO5C	1.09471332773827e-07	-0.380156358726674	0.115	0.283	TMEM123	0.00874772038423156	0.395334252743013	0.532	0.49
ANKRD28	2.65029941212249e-10	-0.502162374836709	0.573	0.827	CPSF6	0.0517968910673916	0.50547405941122	0.333	0.314	PHTF1	1.62140346991276e-06	-0.380987623170617	0.299	0.472	FTH1	0.0693364952378657	0.393687189818197	0.367	0.342
CRTAC1	2.0621217695545e-13	-0.503695365431376	0.1	0.433	NFE2L2	0.000356295007109553	0.504075711810619	0.613	0.59	CRIP1	6.13851902784844e-05	-0.38179920525964	0.694	0.794	RPL9P9	8.68826335413229e-06	0.39335437929948	0.734	0.593
SPTBN1	2.2242342124088e-10	-0.506307479704019	0.293	0.652	IFRD1	0.0693837995247466	0.504004136335553	0.467	0.481	FGGY	7.93581911285015e-05	-0.382529997452757	0.212	0.348	MS4A4A	3.93829924141623e-05	0.393163197740432	0.295	0.172
RASGRF1	1.07842750926445e-11	-0.50641925348641	0.073	0.356	LSAMP	0.00726816513015994	0.503702067255932	0.393	0.329	ENSG00000234690	1.0104730883541e-06	-0.382819526964021	0.169	0.33	RPS15A	0.000153515025728942	0.393127342014136	0.871	0.828
ITPKC	4.33897213905003e-10	-0.508991722551106	0.24	0.552	PLEKHG2	0.929875072864103	0.503490777780438	0.3	0.366	KANSL1	0.000114719609274642	-0.383675540278887	0.54	0.708	UPP1	5.73573940456551e-05	0.392838454971658	0.41	0.277
MYO1B	3.28579185973902e-12	-0.50966582798562	0.3	0.694	MAP3K8	0.920869042454822	0.503376780241208	0.46	0.583	TTC8	8.75116877928914e-06	-0.383750431834485	0.122	0.251	RAC1P2	0.000202676875294709	0.392142053633027	0.388	0.287
MTHFD2L	5.48294628826199e-08	-0.510178737623429	0.193	0.426	TNPO1	0.00060283293114703	0.503263945706112	0.32	0.231	LLGL2	1.51697885738771e-06	-0.38387831804012	0.191	0.36	RPL19	7.52553424573783e-06	0.391794609614263	0.874	0.802
ARHGEF12	3.74434412184461e-10	-0.511600308831058	0.193	0.518	USP15	0.00143587379415547	0.502881111371226	0.42	0.344	KIAA1328	2.32448824422139e-05	-0.384145231638311	0.155	0.291	GNA12	1.63409884922283e-05	0.390729873899311	0.288	0.164
RNF145	1.46096992412721e-10	-0.511891738503161	0.507	0.81	PRKCH	0.742288840600523	0.502474796150893	0.4	0.487	HHLA2	1.65195894708045e-06	-0.384667256550875	0.137	0.291	H2AFZ	0.000229359891839042	0.389975437769568	0.486	0.387
CAVIN1	2.09198439682437e-11	-0.512689309933663	0.093	0.381	PPFIA1	3.0572928508058e-05	0.502021545820264	0.48	0.373	TMEM87A	1.61492255145164e-05	-0.38477973358553	0.212	0.362	ADGRE5	0.0187506336903636	0.389931238426114	0.439	0.393
COX4I1	1.75017861956941e-11	-0.515924469922084	0.473	0.799	ATF7IP	0.0502412617119896	0.501868981406962	0.28	0.241	ENSG00000261147	5.39494543075745e-08	-0.384869210601733	0.183	0.375	MIR181A1HG	1.67331546131876e-08	0.389890377776727	0.309	0.142
CAPN2	2.35260667782426e-11	-0.516284963953208	0.373	0.695	MYO1F	3.9577570013156e-08	0.500933467012103	0.273	0.122	SLC39A10	0.000550798482084788	-0.385152139037795	0.313	0.443	CMTM6	0.000962033480777377	0.389875024236067	0.428	0.332
RPL7P23	3.09487225361515e-10	-0.516515245071099	0.607	0.839	ENSG00000227008	0.566517122072812	0.499633958212642	0.433	0.552	NT5DC1	2.22991579421848e-06	-0.385321510585094	0.155	0.296	RPLP0	0.00230829121239004	0.389489200150092	0.712	0.682
MGST3	7.85183718755408e-11	-0.518920947271218	0.4	0.695	EPC1	0.00334084961637745	0.49932799852221	0.4	0.333	PPP1R42	2.80198559024567e-07	-0.385910093627272	0.259	0.468	CD81	0.00139186887273555	0.388181361705852	0.5	0.423
TCEAL9	2.40842175313578e-12	-0.519467753145379	0.12	0.438	DOCK2	1.28768044493867e-09	0.498416692351692	0.32	0.137	ENSG00000231365	3.5951072510844e-08	-0.386065704785862	0.129	0.31	JUNB	0.00345016920690533	0.387731976404022	0.665	0.611
TMPRSS2	6.793373823759e-12	-0.520745676218782	0.193	0.534	GRINA	0.00723451917059428	0.497982851708291	0.36	0.3	USP6NL	9.57049721454497e-05	-0.386722314839307	0.201	0.328	RBPJ	0.0542929634811591	0.387609888597734	0.525	0.51
COX6C	4.39981810306148e-11	-0.521474349764261	0.413	0.729	CTSB	0.669827141905426	0.497226999808252	0.56	0.771	SELENOW	0.000144348407514719	-0.386763418340602	0.378	0.504	CCDC88A	1.63017803984299e-05	0.387280394093336	0.381	0.243
CA2	1.17237889400589e-10	-0.521760663501394	0.16	0.458	ENSG00000273319	0.560455425128942	0.496742255319943	0.307	0.335	HCG17	5.44077974342314e-06	-0.388300756779349	0.176	0.33	LSAMP	0.293810384987952	0.386915703697948	0.414	0.401
SOCS3	1.22928618794007e-09	-0.523930014952913	0.267	0.579	RAP1B	1.08397889230516e-06	0.492215680344017	0.687	0.617	PKD1	1.88378408474005e-06	-0.38832574407087	0.252	0.413	CBX3	0.00252267265163542	0.386614896418874	0.367	0.298
SEMA4A	2.17729527124049e-11	-0.524957201772276	0.247	0.594	ALCAM	0.0113422414613571	0.492026530247299	0.733	0.833	TUBA4B	4.73883044333312e-09	-0.389241916685142	0.137	0.34	MYL6	2.19294472409977e-05	0.385750387598605	0.838	0.826
ECH1	1.17667202390772e-12	-0.526721170282523	0.213	0.539	SP100	0.000158852138435791	0.491852653519669	0.353	0.25	ST5	1.73957530371464e-05	-0.389259630923624	0.155	0.294	AKT3	3.21046505115261e-05	0.385284367094225	0.277	0.156
MRPL53	2.46866591497085e-12	-0.53194698596444	0.167	0.487	RBM6	0.000219689252048314	0.491762377270867	0.6	0.565	NR6A1	0.00222680036994161	-0.389553850954736	0.259	0.352	HLA-B	2.43083285179759e-06	0.385163111557731	0.863	0.82
TPPP3	6.50009584782284e-11	-0.53195357774668	0.087	0.359	RSU1	0.002149368774341	0.491530995257346	0.34	0.272	IQCD	3.07920610534212e-07	-0.390182311442725	0.122	0.283	SIRPA	1.27885410898587e-06	0.384920788032042	0.295	0.154
PTP4A1	4.61113333650485e-12	-0.533164708433838	0.313	0.63	EVI2B	1.71326194242304e-13	0.491313002299626	0.253	0.076	RBM4	2.90069681331094e-06	-0.390355824256811	0.223	0.395	MAP2K1	2.26888689702292e-08	0.38218717682409	0.608	0.419
TDRP	3.05517484799834e-09	-0.53317259413058	0.047	0.272	EFHD2	4.59943047048459e-06	0.491290087033822	0.3	0.171	ADPRHL2	1.76483917600847e-07	-0.391311248643998	0.112	0.273	MRPS6	0.245171798253003	0.382099664719606	0.381	0.374
C4orf19	1.24515815459696e-11	-0.534537473548974	0.24	0.571	MT-TE	0.270462335436649	0.491261487522289	0.287	0.396	ZNF254	4.17434078632273e-06	-0.391315445924209	0.23	0.393	GAS5	0.0136901246666225	0.381176300192074	0.349	0.287
SELENOW	3.38339143867198e-12	-0.535146648380315	0.227	0.563	BID	1.73906954458958e-06	0.490723562699547	0.287	0.153	RNF213	4.74052017044081e-06	-0.39140903181908	0.446	0.623	PPM1G	0.00106768455648408	0.381074065143402	0.306	0.221
RPLP2	9.08087400809648e-13	-0.535357335637952	0.78	0.928	AHNAK	0.0116257378329573	0.490349967785366	0.447	0.405	HGSNAT	6.73906154374479e-06	-0.391928705004343	0.194	0.346	SUSD6	0.0125499111956758	0.380461251110192	0.435	0.385
RPS19	2.99862030603902e-11	-0.535571979955688	0.82	0.936	HSPA9	0.003615325250138	0.48986196288645	0.42	0.369	AKAP14	1.89122212246082e-06	-0.392311406504441	0.151	0.308	FNIP2	0.0214734637022091	0.380189485636853	0.475	0.427
ENSG00000247925	1.271701616457e-11	-0.537122873429231	0.34	0.712	USP34	1.67898581854461e-05	0.489218831631514	0.72	0.684	RALGPS1	2.97382553629142e-08	-0.39268924838344	0.108	0.283	EEF1B2P6	0.00582446749009327	0.380079349873781	0.414	0.344
SMDT1	6.24660349125315e-11	-0.549635238197998	0.253	0.556	MAFB	2.54469169515206e-08	0.488839110432928	0.26	0.112	HSBP1	0.00148808973550732	-0.392757336476325	0.504	0.575	RPS24	4.19490036115195e-07	0.379586777369277	0.892	0.834
ENSG00000249364	4.44323194954168e-10	-0.550924060911266	0.253	0.584	SOAT1	0.0178866330652373	0.488717267835657	0.36	0.316	CTBP2	2.50619356941141e-06	-0.392784822221805	0.356	0.538	TSPAN9	0.000185711094388281	0.377935648126374	0.406	0.292
SELENOM	9.21828092094608e-14	-0.550939453856875	0.053	0.351	MEF2D	0.00662298685278493	0.488460017450925	0.267	0.2	DAW1	6.38600945783915e-07	-0.393748700057987	0.14	0.302	RPL13	2.15929865292688e-07	0.377701709052322	0.906	0.848
ERBB4	3.76764292740882e-14	-0.551264210331876	0.373	0.775	MT-RNR1	0.00119552257868155	0.48837680768735	0.94	0.965	AK9	1.25673041525002e-08	-0.394510660914566	0.27	0.498	ZFP36	0.0018059545834113	0.376918803981438	0.683	0.632
ALPL	2.80049425034613e-13	-0.55624217276265	0.273	0.677	GTDC1	7.73343915416968e-06	0.487681094649328	0.3	0.167	GSE1	2.79851553243529e-05	-0.394574805948332	0.291	0.433	CAPZA1	0.000234090442109018	0.374088679549489	0.691	0.623
UQCRQ	1.8049253057825e-10	-0.556353103028137	0.453	0.741	PHIP	0.000183320400893764	0.487319401380584	0.487	0.39	THSD4	0.000508483263755441	-0.395282282736298	0.522	0.619	CHCHD3	0.00387943508501951	0.373963637279445	0.665	0.603
RFX2	1.70968251143526e-09	-0.556697556313343	0.433	0.741	JAZF1	0.00101889983194022	0.486727427780151	0.333	0.238	LCLAT1	2.73726475449568e-06	-0.395356238063083	0.173	0.328	GGACT	7.86933806179508e-06	0.373776660461327	0.284	0.16
HIVEP2	5.521971772316e-08	-0.561639004107001	0.32	0.58	SRSF7	0.144930550707188	0.486270714342305	0.42	0.458	CCDC148	1.36411306290042e-07	-0.396090224400343	0.169	0.36	PABPC4	0.00864664510169501	0.372617924284826	0.338	0.263
NDUFB11	3.83062996599851e-14	-0.563057168754825	0.247	0.625	FTX	0.0188483753022214	0.486090551894181	0.62	0.696	ASL	5.10927331206733e-06	-0.396242489675773	0.173	0.314	LRP1	0.000322568098987193	0.372410149324293	0.367	0.263
RPL17-C18orf32	9.55617350864094e-11	-0.563264625037387	0.613	0.852	C2orf68	0.470727818997135	0.486053267510213	0.387	0.441	TBC1D32	4.97378603926188e-07	-0.396256578862159	0.133	0.289	AAK1	0.00208626482604296	0.372227205128858	0.417	0.328
ENSG00000266865	1.01227351538417e-11	-0.564348543552673	0.8	0.926	TFDP2	0.0050433238558731	0.486002598622722	0.36	0.292	FAM81B	2.71416206163077e-06	-0.396379960557199	0.176	0.338	RHOA	0.00197334096114725	0.371759921097528	0.68	0.664
PPP1R15A	2.45819789009911e-12	-0.565406164348815	0.353	0.686	LRP1	3.18832571713905e-08	0.485840246264239	0.253	0.108	FARS2	1.27275079224716e-06	-0.397482494589241	0.277	0.458	PRKCB	0.00122212047770681	0.371409380751472	0.327	0.225
TMEM256-PLSCR3	1.69168552758644e-13	-0.566907014632619	0.153	0.478	RAB4B-EGLN2	0.171892166941722	0.485638934843739	0.48	0.544	REPS1	3.44646304423013e-06	-0.398266020953494	0.273	0.455	ZFAND5	0.0057903911506824	0.371050793432371	0.514	0.447
ABHD2	7.33619523704496e-09	-0.569851986242994	0.453	0.722	GNS	8.22889715613019e-05	0.483117085038616	0.307	0.197	WDR93	7.83229942908186e-08	-0.39908180417794	0.129	0.304	RPL4P4	0.000272370955598923	0.370941693962622	0.579	0.474
PHLDA2	2.00798266124732e-12	-0.570275025260287	0.08	0.375	CORO1C	0.0493566560926145	0.483072332758349	0.36	0.335	KCTD1	3.58666943018193e-06	-0.399287201087283	0.144	0.298	RPS17	4.09953667201068e-05	0.36926667366485	0.849	0.779
PACSIN2	2.91096725100231e-11	-0.571365229076553	0.607	0.88	DNMBP	0.000972545412064287	0.48254044919352	0.333	0.241	KPNA3	0.000121344608882044	-0.3999411845938	0.281	0.417	CAPZB	0.00214168582609082	0.36906692646602	0.579	0.522
RPS29	1.90774224563688e-13	-0.575696269888252	0.72	0.923	MT-TC	0.000534183316254834	0.481707584766903	0.467	0.377	MORN1	1.09150520644767e-06	-0.400808076080883	0.14	0.296	ENG	3.09129047193486e-05	0.368432305247781	0.342	0.211
NFKB1	3.47879442782849e-08	-0.577559124779791	0.453	0.74	NAMPTP1	0.791607901828414	0.481074389236811	0.313	0.402	AP2B1	0.000327295915372772	-0.400990765317018	0.313	0.441	ARL15	0.000227177867946426	0.368376195385447	0.529	0.429
ENSG00000267748	6.2815090632041e-16	-0.578332081892212	0.14	0.542	TUT4	0.0184209944430676	0.481006752055729	0.327	0.286	PIH1D2	1.55587247044622e-06	-0.40173242676349	0.119	0.263	RHOQ	5.34961080779534e-05	0.36791897030685	0.421	0.291
NPM1	4.02519743488461e-12	-0.57857180040249	0.38	0.719	EHMT1	0.00570039180840163	0.480082863421641	0.353	0.293	OVOL2	0.000459833913256038	-0.401849619758996	0.201	0.304	PFDN2	0.000145187444820224	0.367866571206458	0.435	0.328
XIST	2.88373484957645e-14	-0.583165818720449	0.013	0.313	ATP8A1	0.114157165585919	0.4800130339724	0.42	0.605	ITPR1	1.49208180194386e-06	-0.40210572277179	0.288	0.478	RPL27	0.00104894369720491	0.367536092470802	0.752	0.727
CELF2	3.99695426106884e-11	-0.586908132934946	0.807	0.948	ENSG00000273217	0.000546005179048412	0.477417680448954	0.667	0.651	DENND6B	5.10378786276759e-07	-0.402588239771325	0.147	0.316	ZFP36L2	6.0337522819476e-05	0.367438775756778	0.5	0.385
MGLL	6.23743991932795e-11	-0.589480048296479	0.207	0.513	MITF	0.446377834008555	0.476883663198336	0.387	0.44	SQLE	7.0943427653881e-07	-0.403177441662945	0.14	0.3	SSH2	0.000911011931708262	0.367275629328409	0.601	0.526
CRIM1	8.09010901770144e-09	-0.593053939967349	0.213	0.493	CCDC6	0.079877935669401	0.475433416083089	0.36	0.347	SCNN1A	9.72796592866205e-07	-0.403650902147966	0.104	0.251	RPL6	0.00018932799564967	0.366528395107608	0.763	0.694
MPST	9.16343870443734e-15	-0.595019579918616	0.14	0.487	MT-TV	0.0231843397785195	0.475197163957434	0.307	0.254	CD164L2	1.28083254420685e-06	-0.404123658733249	0.151	0.316	RPS20	0.000138379493675412	0.366345701748958	0.82	0.792
EDF1	2.01162725646706e-13	-0.595318424228187	0.367	0.705	ETV6	0.00720804524898132	0.47359253014696	0.54	0.511	RIMKLB	8.89140650671341e-06	-0.40423453468245	0.173	0.316	TRPS1	0.00525270289709416	0.366160192584921	0.399	0.308
ENSG00000257520	9.93694675438766e-16	-0.595678972370977	0.293	0.708	ETF1	0.00409641024920887	0.473521063015042	0.46	0.43	PPM1H	4.00840708392889e-09	-0.40483025836871	0.133	0.33	FOSB	0.000105664004697204	0.365220524167386	0.385	0.261
NDUFC1	5.75717212736472e-13	-0.59612854966219	0.227	0.541	CSNK1D	0.0952859454923938	0.472993966023745	0.307	0.288	SMDT1	2.25627743586278e-06	-0.404873276433897	0.327	0.48	ADAM17	0.095829943004096	0.364621053403634	0.396	0.36
GADD45B	1.46225246946179e-09	-0.596208760203879	0.347	0.66	NASP	0.0561047433789833	0.47289310539632	0.287	0.26	ABCA5	8.67857902985298e-06	-0.405299075390716	0.162	0.304	RPS13	5.64961960902274e-06	0.364241869060988	0.853	0.777
EEF1B2	4.78319721290667e-13	-0.597243537469795	0.32	0.669	LRRK2	0.000658117984900907	0.471593531225278	0.427	0.686	RSPH10B	1.08654088964542e-06	-0.405332686536584	0.133	0.285	PPIAP31	0.000152359705208627	0.363843432345383	0.291	0.188
SLC22A31	3.56383747528919e-16	-0.599541245310402	0.093	0.472	TBC1D22A	0.000811461724722858	0.471392699978319	0.46	0.383	C1orf87	6.77379815783544e-08	-0.40593969158517	0.165	0.36	MGST2	0.000259090310496543	0.363817621004289	0.727	0.682
LPCAT1	2.14036285715956e-15	-0.602503506769347	0.293	0.702	SETX	9.26202391668717e-05	0.471338755450771	0.313	0.202	TMEM59	1.92863910968613e-05	-0.406057548030756	0.536	0.64	IDH1	0.000291398009061223	0.362573223038836	0.277	0.174
TJP2	3.46381279398551e-11	-0.603770924468211	0.167	0.479	EMILIN2	0.000380156601700289	0.470859897998707	0.3	0.196	ARHGEF28	1.72489605919366e-06	-0.406565589817124	0.198	0.368	MTATP6P1	2.66281088222158e-05	0.362274622802505	0.917	0.887
ATP5PD	9.70145203956184e-15	-0.60531096931816	0.173	0.537	TMED5	0.0304904480921978	0.470740504100522	0.373	0.351	ARHGAP24	2.12808291969694e-05	-0.406933792330733	0.342	0.502	EML4	0.00125016141553529	0.36199281000594	0.518	0.437
RPS10-NUDT3	7.45158252049024e-13	-0.607422706079935	0.653	0.852	PTGES3	0.0474743757589361	0.469990008257235	0.527	0.565	RSPH3	8.48123778797932e-07	-0.407383504409903	0.241	0.423	SKAP2	0.00042451665635564	0.361689059092373	0.295	0.198
ENSG00000253288	3.59113840062166e-12	-0.607979359696056	0.113	0.432	WDR74	0.0122325110089547	0.469790609740189	0.333	0.279	RUVBL2	8.95818198124249e-07	-0.408770183096029	0.205	0.379	PGD	0.00247273707932682	0.360714922135337	0.356	0.273
CFTR	1.1921469050462e-09	-0.608531878371607	0.1	0.363	PDS5A	0.0687066539170298	0.46945398894048	0.527	0.546	LDLRAD1	1.71110154134229e-08	-0.409042167226975	0.165	0.377	ITPR2	3.66049134793601e-06	0.360078994427248	0.399	0.245
DMKN	1.41559181959183e-15	-0.60858152935175	0.06	0.411	HMOX1	0.437891514862392	0.469352644343686	0.367	0.378	MLPH	5.80650466216647e-08	-0.409088572468535	0.122	0.294	HSPB1P1	0.284332244329651	0.360054478306849	0.36	0.348
NPC1	5.19951033061526e-13	-0.608711384541932	0.387	0.732	SETD2	0.0279998389444703	0.469292346549175	0.453	0.451	TRPV4	5.60754872616373e-08	-0.409241005719757	0.147	0.326	GMFG	1.90793397128693e-05	0.359346516064652	0.385	0.247
EEF1G	7.50105327319258e-13	-0.60955257099273	0.6	0.836	LIPA	0.00288596961313691	0.469185711782934	0.253	0.174	NEK1	8.01907149032523e-08	-0.409343127706964	0.27	0.492	SH2B3	0.000840724521665581	0.358440080568935	0.435	0.348
CEBPD	1.52890347286076e-11	-0.609701944681248	0.393	0.711	OGA	0.00185094863147281	0.468718779885479	0.4	0.317	PDXDC1	8.53001162840104e-07	-0.409474102456225	0.529	0.704	SLC25A6	0.000326125662989439	0.358246389833589	0.554	0.455
SLC25A44	9.12491826909851e-08	-0.612985460613553	0.067	0.272	MLLT10	0.0047760804226292	0.467197163561573	0.46	0.41	NXN	0.000164526863239799	-0.409885245854813	0.169	0.294	TNS3	0.0186445551848673	0.358195732821375	0.493	0.458
COX6A1	5.39049601158787e-13	-0.615992647515277	0.427	0.744	TNS3	2.44807929007327e-07	0.46707475612929	0.393	0.231	PGM2L1	3.13061385966596e-06	-0.41012221795033	0.147	0.294	STXBP2	0.00205518050733524	0.358100580382418	0.335	0.251
PPA1	2.72629339714677e-15	-0.620304599701793	0.273	0.653	SAE1	0.022409495054617	0.466584922272359	0.293	0.237	MACC1	2.14023155030259e-06	-0.411008767227777	0.165	0.328	SNRPB	0.000553089914361576	0.356384160015481	0.356	0.257
SVIL	1.38463982702117e-09	-0.623519335779174	0.6	0.846	RPS23	0.841077167389908	0.466557066773744	0.453	0.6	ATR	1.85220773104252e-05	-0.411289885703897	0.194	0.332	MITF	0.128742529897654	0.356249932583156	0.313	0.285
STEAP1B	4.77336193106871e-14	-0.624179302196608	0.787	0.911	ARID1B	0.000893568162954924	0.464525441912287	0.673	0.689	ZSWIM6	0.0026990233820121	-0.411526519694656	0.712	0.765	AP1B1	0.00788736694919917	0.355620235128197	0.277	0.209
GLIS3	8.05691319579428e-14	-0.624194539409205	0.167	0.521	TAPBP	0.0501054619875318	0.464466953430765	0.433	0.449	MSH3	5.67338012830204e-07	-0.412228019420223	0.183	0.356	S100A10	8.95238723059443e-05	0.35545955464892	0.734	0.666
CLVS1	3.01377097607996e-13	-0.626183248299534	0.34	0.701	ENSG00000267261	0.00764619205754215	0.463980077011904	0.413	0.383	MECOM	6.40568187135004e-05	-0.412937895658766	0.45	0.579	ENSG00000263809	8.45109089194252e-05	0.353379313134105	0.835	0.777
MYC	9.94900415533998e-14	-0.626956661375783	0.04	0.343	RNF4	0.00806032711121138	0.463324827550957	0.313	0.249	MAPRE3	1.3866100808515e-08	-0.413339769785091	0.101	0.273	ENSG00000258210	0.000779053661136261	0.353291294574353	0.597	0.553
ENSG00000197332	1.0924734402098e-13	-0.627042783463267	0.253	0.59	CBFA2T2	0.00147894460507362	0.463085147946866	0.367	0.278	TRAPPC9	0.000240058860480227	-0.416107016265748	0.406	0.52	ENSG00000236449	2.82630429266049e-05	0.353178256870053	0.82	0.749
SHISA2	2.09251370645553e-12	-0.627197693203259	0.047	0.332	GSN	0.0614511548155327	0.463051940682045	0.313	0.277	COQ4	6.79845317997641e-07	-0.416652226070386	0.191	0.36	C1QA	0.848164175133387	0.353137956424909	0.428	0.5
DOCK9	1.73213005495357e-17	-0.629545495834736	0.273	0.698	MTMR3	0.000427435472984088	0.462728938422142	0.36	0.259	TJP1	0.00173658489857462	-0.417556212695161	0.291	0.385	NBPF19	0.00584093805836788	0.352739596182381	0.514	0.453
RMC1	1.71647952162616e-08	-0.632900709485561	0.38	0.633	PER1	0.00107783882710728	0.462466078137408	0.507	0.456	ERBB4	2.74044324722726e-05	-0.417905865287921	0.216	0.366	HECA	8.25618871182931e-05	0.351290779909774	0.313	0.198
AGBL1	6.8918902008508e-15	-0.634147918459077	0.247	0.643	PKN2	0.00471233809667008	0.462410240268959	0.413	0.354	CLMN	1.41774435768339e-05	-0.417926055571239	0.27	0.431	SSR4	0.00793356741291172	0.351102896161353	0.59	0.54
SPRY4-AS1	3.84906167638635e-12	-0.635538732350831	0.12	0.433	LONRF3	0.0551481821696714	0.459659678133749	0.327	0.306	NHSL1	8.08002821528455e-06	-0.417967110879538	0.345	0.52	STK4	0.0014244501561932	0.350389054593109	0.327	0.237
USP13	3.53285494864155e-11	-0.63629349154186	0.18	0.483	MAP2K1	0.000582130081073846	0.459642103332169	0.547	0.495	ALDH3B1	1.42118834740754e-06	-0.418979705269966	0.255	0.431	HLA-DPA1	0.0115359598480138	0.349899189720225	0.482	0.415
FAU	1.83230623658842e-13	-0.636910647166638	0.647	0.872	GUSBP1	0.000278085564574031	0.459593285540313	0.253	0.158	DOCK1	1.5091257382483e-05	-0.419463473094403	0.201	0.342	GPCPD1	0.00258370344194212	0.349477179196395	0.622	0.567
FABP5	7.06590461664391e-14	-0.637741867712258	0.353	0.695	STX8	0.00989322504577406	0.458193808357978	0.467	0.428	METTL7A	9.17983449777275e-06	-0.420207325640493	0.277	0.437	ZBTB1	2.76759968310295e-05	0.349003380819683	0.317	0.192
SOD3	3.64944836192012e-15	-0.63904679804554	0.1	0.462	UPF2	0.029768234104882	0.457334259431364	0.293	0.253	PIGR	1.16041374821761e-06	-0.420681253785906	0.165	0.332	BDNF-AS	0.000163459960166289	0.34898542109293	0.335	0.227
RPS27A	4.29114077457734e-16	-0.641713233333057	0.633	0.905	HEATR5B	3.86055070553865e-07	0.457097090197527	0.28	0.136	SPAG8	6.03489510511586e-08	-0.422550457069055	0.119	0.294	HSPA5	0.0410060649257987	0.348738576790031	0.478	0.453
RPL3P4	8.45553785451056e-16	-0.641737856994712	0.56	0.839	ANXA1	0.0726473710180748	0.45557306439953	0.733	0.845	WDR27	2.00768840227079e-07	-0.423543708812242	0.122	0.287	FKBP1C	0.000401464604702097	0.348211398441311	0.273	0.182
ENO1	1.84798354411579e-15	-0.644628713164865	0.5	0.831	PSPC1	0.00180704556196707	0.455503099521086	0.393	0.323	AGBL2	2.43892912593477e-07	-0.424238133472888	0.101	0.253	RPL9	6.96209415772948e-07	0.347960084932527	0.871	0.741
SLC22A23	1.82765130674515e-08	-0.646703026227926	0.213	0.46	PARG	0.0320625030285361	0.45541359352902	0.347	0.313	KATNAL2	4.42401449088797e-08	-0.425132716535571	0.14	0.32	FNBP1	0.0323050892188055	0.347914594350678	0.604	0.587
STEAP4	2.38982130214549e-16	-0.647075667699887	0.067	0.432	TRA2A	0.000241502071869663	0.454426419552999	0.633	0.618	ENSG00000226690	5.18767533197377e-09	-0.425385316593965	0.126	0.312	SMS	0.00309424030700059	0.347104886515132	0.345	0.265
PEBP1	1.70072526050066e-14	-0.649069035101986	0.327	0.689	ENG	2.61584176995072e-08	0.454070572928988	0.307	0.143	PTGES3	5.99974784878705e-06	-0.426269869802063	0.576	0.692	SMCHD1	0.0148170835985466	0.346883030540799	0.558	0.496
CYR61	1.55855627812389e-12	-0.650742441617023	0.093	0.405	ITCH	0.0840102643343411	0.4536411985864	0.453	0.46	CCDC114	9.3944082025209e-07	-0.42632709403807	0.133	0.289	EVI2B	2.75593046552837e-05	0.346798290725641	0.252	0.138
CLDN4	6.85421579784288e-15	-0.653668088164198	0.233	0.64	NEK7	0.00766698092031632	0.453544758120949	0.353	0.292	TMX2-CTNND1	6.56421739020798e-06	-0.427174677405809	0.583	0.741	CSGALNACT2	0.000181947673266332	0.346797009858447	0.378	0.269
SMAD3	2.89939481227279e-09	-0.653736663841459	0.14	0.39	CXCL16	0.00845124045010966	0.453532991166941	0.293	0.231	APPL1	6.21559065882467e-06	-0.427935348288614	0.223	0.379	CALR	0.000927234806288643	0.346399843879411	0.273	0.182
MARCH3	1.90044166322906e-12	-0.655636410565481	0.133	0.456	ZDHHC20	0.0261322600110445	0.452665557597815	0.367	0.325	CCDC17	4.49994114978068e-09	-0.428378211612873	0.173	0.385	ATF6	0.0289776596847201	0.345286762935832	0.442	0.385
C3	3.65988308444952e-19	-0.658132435755953	0.307	0.742	MGAT1	0.00760769536504302	0.452575943053529	0.36	0.302	MAST4	7.06387571258227e-06	-0.428494730368858	0.205	0.374	SNU13	0.0109540166190189	0.3451439893553	0.439	0.389
EVA1A	5.89333495860975e-14	-0.658832346125985	0.067	0.39	ENSG00000218426	0.0221800760057368	0.452427159748113	0.34	0.306	TMEM14B	8.80334903335806e-06	-0.42877951332255	0.41	0.549	ABHD12	0.00195933706983292	0.344716735598264	0.335	0.247
MAL2	2.42044880498054e-16	-0.658942996538467	0.147	0.542	SORT1	0.0130507921081141	0.45220177688851	0.32	0.265	GOLPH3L	2.34242083117196e-07	-0.428941376469023	0.176	0.356	ENSG00000249141	7.99402692596399e-05	0.34445498253088	0.284	0.172
COX7A2	5.72280535755294e-15	-0.659185193709828	0.44	0.773	DDX3X	0.00888993040190982	0.451340078827726	0.527	0.512	IK	9.94645423318077e-06	-0.430005372731281	0.317	0.48	POMP	0.000297999548473328	0.344239607103566	0.626	0.545
DUSP6	1.91648923853264e-13	-0.660974356111778	0.16	0.493	HLA-DRB1	0.0457086862962315	0.451269288344105	0.547	0.793	PTPRF	4.10549906743134e-06	-0.430364071579994	0.155	0.306	H2AFY	0.0134537431773553	0.343568414464908	0.514	0.453
IFT57	5.67948039519052e-15	-0.669206975627349	0.16	0.537	RPL13AP20	0.592907082242688	0.451037929674798	0.253	0.329	NUBPL	2.37382051496178e-07	-0.430605647478511	0.263	0.439	HLA-DQB1	0.100894955066094	0.34289454091581	0.295	0.255
EPCAM	1.71157320292441e-16	-0.671412233570111	0.113	0.489	ARL17B	0.262458096918602	0.450926247779093	0.427	0.463	C11orf74	1.25385145188711e-08	-0.4306488310853	0.112	0.294	CD74	0.00896412298777671	0.34251760994588	0.817	0.848
BTF3	1.63991625051719e-15	-0.671500837853924	0.447	0.777	PCNX1	9.1903516177429e-06	0.450530295344915	0.473	0.33	AZIN1	1.72570276310816e-06	-0.430662196105898	0.367	0.538	HNRNPA0	0.00326332101820387	0.341999126799219	0.367	0.287
DRAM1	5.85223699708255e-13	-0.671954688043163	0.42	0.75	CLK1	0.000823632771548869	0.449855998910106	0.387	0.301	DZANK1	5.62171700192345e-08	-0.430816392171698	0.14	0.322	RPL21P75	0.000957266525580003	0.341810152914468	0.835	0.773
TOP1	2.3361220451502e-15	-0.674025724722335	0.693	0.912	UBR5	0.00122610136463536	0.449631230501933	0.5	0.443	C9orf72	2.86080789911942e-09	-0.431308970584049	0.317	0.543	KLF9	0.0018626561798193	0.341532668286618	0.32	0.233
SPSB1	2.82006128844725e-12	-0.67587905710882	0.14	0.466	ZC3H11A	0.064550242139581	0.449575394662843	0.413	0.415	ENSG00000253379	5.8732477291307e-07	-0.432442981792718	0.18	0.338	RNF144B	0.0087581368421586	0.341221930936408	0.46	0.387
BMP2	1.46352303829799e-16	-0.677224405420396	0.04	0.396	LDLRAD4	5.01000637065881e-05	0.445435594941066	0.267	0.149	CFAP65	4.33645204212409e-11	-0.43307974885529	0.097	0.314	CUX1	0.0348823626996003	0.341201693136435	0.705	0.708
UST	1.04736187463891e-11	-0.68125972703439	0.293	0.633	GBF1	0.0249666922722262	0.44460811520377	0.387	0.345	SESN1	1.64471540345661e-07	-0.433100427244923	0.277	0.468	LGALS9	3.02935817301836e-05	0.340441127438462	0.266	0.152
EIF3E	2.07456239955203e-15	-0.684382432710236	0.333	0.706	ZNF609	0.00681080975640071	0.444023606823665	0.56	0.568	PARD3B	7.48298990257718e-07	-0.433382259005174	0.27	0.451	ALOX5	0.000117547677694072	0.340389141016028	0.342	0.221
SNHG5	1.08938432205386e-11	-0.684889135493779	0.54	0.767	TMEM131	0.00278729636239245	0.44393395487925	0.413	0.35	SETBP1	6.45077088451889e-06	-0.433419725445662	0.169	0.318	IFNGR2	0.00247490618009626	0.340150042462706	0.486	0.401
RPL4P4	6.3797786147552e-16	-0.691078184164497	0.333	0.713	MECP2	0.0320269009429811	0.443695993849645	0.44	0.413	JUN	0.00253066410572	-0.433560793207519	0.478	0.585	MAFB	6.85658669338461e-05	0.33963554538385	0.252	0.144
SLC25A6	1.22137364275348e-14	-0.69264763994575	0.453	0.778	MIS18BP1	1.51764733674607e-06	0.443513757356037	0.267	0.133	TEX9	3.45092275733187e-09	-0.433643565079288	0.205	0.437	IL1RAP	0.00663944030796017	0.339599485532534	0.263	0.184
GAREM1	2.0858620451622e-14	-0.69493973123678	0.407	0.753	MED13L	4.62118662740054e-05	0.44340433502131	0.733	0.798	ENSG00000248710	6.05433636206863e-07	-0.434058404452985	0.234	0.413	PSMD12	0.00125968831665621	0.339581072549249	0.327	0.233
ERG28	2.27843115372622e-17	-0.698215187016581	0.087	0.47	ENSG00000227081	0.15203819509627	0.441682937965239	0.58	0.801	DHRS3	4.07020084495264e-06	-0.434195760167744	0.259	0.421	TCIRG1	0.000206320014594603	0.339494802246469	0.291	0.188
ENSG00000237413	1.71150104287069e-14	-0.699108839478737	0.133	0.497	RPL21P28	0.424627013422115	0.441642362550468	0.333	0.364	UNC13B	3.39909303272508e-05	-0.434368375273683	0.165	0.292	PAG1	0.00284918301545743	0.339429264658371	0.32	0.233
SCGB3A2	3.23256581853557e-10	-0.699504090323487	0.147	0.446	PLXNA2	0.639116476488599	0.441576966385298	0.38	0.496	TSPAN3	2.28203850465044e-07	-0.434817311353604	0.299	0.486	GSTO1	0.000671306232577941	0.339348536327549	0.453	0.354
RPS13	1.43031272117349e-15	-0.703669563424119	0.687	0.882	ENSG00000274322	0.0176780988608756	0.440744286899096	0.5	0.534	CDC14B	2.18096475620997e-06	-0.436324293487354	0.169	0.334	RPL3P4	7.44930520299696e-05	0.339200056797611	0.755	0.656
PMF1-BGLAP	1.03952740308798e-08	-0.704976090379807	0.247	0.512	MON2	0.00761512263678131	0.440411296966055	0.393	0.337	KLF5	1.62746692601928e-06	-0.436620602081118	0.122	0.267	RPL13AP25	0.00100925369811183	0.338565286568441	0.543	0.46
DLG2	1.11311495546736e-15	-0.705221377978714	0.453	0.805	SH3KBP1	0.0964905676010988	0.437898742663452	0.56	0.592	FOXP1	6.29009891328162e-09	-0.437099819425788	0.694	0.824	PPARD	0.00375114884994316	0.338266599673664	0.388	0.302
ROS1	3.9420453625459e-16	-0.705249834066459	0.24	0.665	UPP1	0.0386163541895969	0.437083542462054	0.287	0.245	LINC01765	2.01831918103002e-07	-0.437409498029897	0.119	0.281	RPS26	0.000119583294144539	0.337493073204448	0.748	0.672
RPL7P9	1.01127031287987e-15	-0.706660821399822	0.327	0.712	PECAM1	9.65595233011054e-05	0.436467091297483	0.253	0.146	DPY19L2P2	1.8418296504166e-08	-0.437819898538507	0.122	0.304	OXSR1	0.038849404877475	0.337392200591403	0.442	0.391
RPS27	3.80839841607577e-17	-0.711451809983673	0.767	0.93	EIF5A	0.396039172899717	0.436333964068119	0.4	0.522	IGFBP2	2.05355720020604e-07	-0.438276419585007	0.248	0.458	ATG3	0.0014889042779379	0.337186797422827	0.252	0.17
FHDC1	3.05936794936644e-14	-0.712046636105004	0.107	0.451	PCM1	0.00409837488937036	0.436285819496359	0.48	0.433	MGST1	1.56394893192429e-07	-0.438383603079114	0.378	0.565	ARHGAP10	0.0015481312048432	0.336929545724976	0.284	0.194
ST5	7.40657853164855e-13	-0.712524978566198	0.147	0.483	STAG1	0.00807298469001612	0.436285237427686	0.64	0.659	WDR3	8.66860070541e-09	-0.438601471735899	0.122	0.31	RAB7A	3.41121270051021e-05	0.336888838860292	0.781	0.668
LAMB3	4.52966755240236e-13	-0.712933041791321	0.1	0.41	TRIP12	0.00489116490543537	0.436029159345109	0.447	0.398	FARP1	1.61448134730206e-06	-0.439198873754146	0.277	0.445	NFIL3	0.00409086265359986	0.336853231488775	0.252	0.178
BEX3	8.50750993743934e-18	-0.713258888272143	0.133	0.555	NSMAF	1.49942954544352e-06	0.435371458477646	0.347	0.2	SAMD12	1.70668683985684e-06	-0.439491013098579	0.194	0.364	HNRNPA2B1	0.000755133183387445	0.335977462013989	0.701	0.632
RND1	5.25097126978834e-12	-0.714795869446597	0.04	0.316	LARP4B	0.053244588002829	0.434444191851133	0.647	0.719	ENSG00000197180	5.29309484287818e-08	-0.439609910381054	0.237	0.437	ATP5MPL	0.00269988682874837	0.335949477836992	0.662	0.617
FAM160A1	1.66808086956047e-14	-0.717287699499759	0.3	0.692	UBE2H	0.0700238325874777	0.434299772294025	0.613	0.655	CENPM	1.10043446399616e-06	-0.439717228118957	0.122	0.271	RFX1	7.77254983588624e-06	0.335355667782339	0.291	0.164
SSR4	8.03207768979169e-16	-0.718946417513788	0.353	0.718	KAT6A	0.00427610076745834	0.433885608946854	0.407	0.342	ENSG00000267275	9.60926553293717e-09	-0.440564068859856	0.137	0.332	ENSG00000258137	0.000340070903727807	0.334791309717507	0.306	0.2
JUN	4.30573456613439e-11	-0.723650744301161	0.72	0.862	PPP6R2	0.0215269861043847	0.433327164026922	0.4	0.372	CMIP	2.22954385119027e-05	-0.44153603378647	0.597	0.745	RPL27A	3.28870443946495e-06	0.333908804263467	0.917	0.842
RPS24	5.29676493917482e-17	-0.725542382917128	0.727	0.909	RPS6KA1	0.000571979061701107	0.433137395764319	0.28	0.188	SMURF1	1.57982196711946e-05	-0.442158161382118	0.41	0.561	PTPRE	5.0583135566966e-05	0.33369838660579	0.388	0.251
SERPINA1	4.01353608867785e-15	-0.727302622917344	0.413	0.752	ATG7	0.0100435011043534	0.43308807875305	0.453	0.408	ANKRD26	6.14256862933953e-07	-0.442333570514718	0.201	0.381	MT-TA	0.00344069074106107	0.333582652802794	0.309	0.229
TANC2	1.96030841479918e-15	-0.728723215483306	0.553	0.888	STIP1	0.00256814757998641	0.432969741094991	0.267	0.185	COG7	1.27558920690452e-06	-0.442508189874611	0.162	0.312	PLEKHA6	0.00684066215106625	0.332543525624562	0.54	0.476
CACHD1	2.10749317056959e-10	-0.728963284909992	0.193	0.493	HK1	0.119708961156938	0.432806831258	0.38	0.364	WDR19	5.33979304632393e-09	-0.442623120871968	0.173	0.372	NONO	0.0032696265411454	0.332204141975966	0.27	0.192
ARFGEF3	3.4536164553469e-16	-0.729679758809302	0.26	0.687	CCNL1	0.0438618354925879	0.432734041515113	0.627	0.712	FAM149A	5.85532414494346e-08	-0.443151991853431	0.097	0.267	TAOK3	1.14658945169521e-05	0.330032249176066	0.543	0.385
MFSD2A	1.33157604740247e-16	-0.729914817783266	0.167	0.559	SMAD2	0.00762414938067827	0.432694494353639	0.373	0.312	CADPS2	4.0516703294296e-08	-0.443944060758067	0.147	0.326	DGKI	0.000414581070817879	0.329711394947924	0.809	0.733
ERN1	5.39387864787742e-14	-0.733280268545034	0.313	0.682	HIPK1	0.0990360757416167	0.432415535488829	0.32	0.301	CYP4X1	3.09183790144619e-07	-0.444462237848025	0.101	0.255	ZNF706	0.0413685350716221	0.329193535094379	0.381	0.34
FGGY	5.07837143275351e-16	-0.736969125402697	0.213	0.603	RAB3GAP1	0.0154051293420186	0.432240304412142	0.407	0.368	EPN2	9.15265213289558e-06	-0.444814338637901	0.165	0.312	EEF2	0.000380374679319988	0.327556781140833	0.658	0.553
SMURF2	6.45923739636411e-14	-0.737386025478375	0.32	0.674	ATP11B	0.01041533533321	0.432038813964095	0.46	0.404	GOLM1	1.36795389280559e-06	-0.446337107625872	0.151	0.304	EEF1G	0.0017613769747566	0.326905541864995	0.759	0.702
ENSG00000258844	5.67690294779971e-17	-0.743863616790729	0.053	0.419	N4BP2L2	0.00256404752553589	0.431946839723826	0.66	0.677	NKAPP1	2.81348738033794e-06	-0.446499272117885	0.129	0.271	MTHFD1L	0.000565662845817524	0.32678531185843	0.439	0.332
PCBD1	8.87092567080952e-19	-0.744608580334923	0.12	0.516	ENSG00000257322	0.680880315284636	0.431870365180073	0.513	0.688	TCTN1	3.59303004664953e-08	-0.447311825097445	0.144	0.32	MTPN	0.00467754306953311	0.326611413423926	0.335	0.265
ENSG00000273088	5.22373447378367e-20	-0.747402937417605	0.267	0.746	GPBP1L1	0.0549242209777756	0.431647304912077	0.373	0.351	VMP1	6.22236085319541e-05	-0.447536290941607	0.673	0.787	CREG1	0.000531279993678033	0.326314222153838	0.281	0.178
SPINT2	1.96412578942751e-17	-0.750917095064387	0.24	0.62	OSTF1	5.22784665730709e-05	0.431245777642111	0.327	0.21	MPP7	1.63003785510558e-07	-0.447719431620028	0.191	0.377	IL6ST	0.000324825283884097	0.325563757359661	0.928	0.923
RPL13A	7.47536640908691e-16	-0.756188527362655	0.733	0.912	NCOA3	0.00392858682154022	0.430875904987644	0.48	0.411	VSTM2L	9.05802997431203e-08	-0.4478471827014	0.18	0.368	RPS9	6.54312749669572e-07	0.32532245176451	0.878	0.81
MALL	2.08993158020932e-18	-0.756950723833738	0.193	0.637	SGK1	0.0682759580341723	0.430431289459425	0.353	0.342	NFX1	2.26849527005812e-07	-0.448517408449415	0.158	0.318	SH3KBP1	0.000156019970026224	0.324771568370109	0.46	0.336
CD9	1.01124325925674e-18	-0.760462556938864	0.487	0.832	HECTD4	0.00668980364205382	0.430299021525509	0.367	0.311	SPTAN1	2.23142292160526e-06	-0.448626459497013	0.234	0.401	ATP6V1H	0.00439133848539893	0.324596475011266	0.331	0.243
RPL27	1.81320042538546e-16	-0.763998086789735	0.62	0.86	EIF4G3	0.00852268680385713	0.430026881266201	0.56	0.575	PEAK1	4.89041966837758e-08	-0.448760063160331	0.324	0.526	ATP5F1E	0.0034753217883306	0.324006407972455	0.817	0.787
ENSG00000250424	9.73104751954802e-16	-0.764054536091302	0.133	0.506	NSD1	0.009574410148815	0.429727135944062	0.367	0.314	EFCAB1	5.83312437780171e-08	-0.448834925402237	0.198	0.407	CEBPD	0.0134715865976579	0.322823066151791	0.414	0.35
WBP1L	1.12608678647585e-06	-0.767051180343514	0.227	0.427	PSD3	0.303897489667992	0.429502169474393	0.253	0.242	PARD6B	7.64942242632744e-08	-0.448898649732867	0.137	0.308	RPL36	1.57086664739954e-05	0.321874896622614	0.896	0.844
FOLR1	1.25342793710185e-19	-0.767361504506504	0.107	0.541	PTPN13	0.00335005186088056	0.429448242321261	0.3	0.54	PTPRU	7.52225482692576e-07	-0.450004570542517	0.108	0.255	STK10	0.0380423507716489	0.321803209205474	0.385	0.328
TMC5	6.48781953173481e-15	-0.768517996670974	0.18	0.56	WSB1	0.110738386623266	0.429208792700392	0.767	0.864	SDC4	3.30102474127582e-05	-0.450034996922716	0.396	0.549	FAU	0.000314378619913668	0.32132359212569	0.842	0.789
DSTN	2.3322175258918e-18	-0.771168866106341	0.473	0.815	BACH1	0.132127625555673	0.428709351131959	0.44	0.459	PPP4R1	3.88205059317334e-06	-0.450055326638586	0.237	0.393	DNAJC5	0.0184969932419132	0.320708357070893	0.349	0.285
SHROOM3	3.17073241013357e-15	-0.772042788499678	0.367	0.756	IRAK3	0.039110448254711	0.428310379580338	0.327	0.277	MT1E	0.0050191691222332	-0.451134908766279	0.259	0.358	ARHGAP26	0.00266069554976901	0.32061312638624	0.586	0.516
MFHAS1	7.92350817313285e-12	-0.772582914978661	0.26	0.587	CERS6	0.00398305043187502	0.428064475323677	0.267	0.192	IL16	6.05929613169865e-06	-0.451481335339087	0.165	0.312	RPL10	0.000180611317524078	0.320611645104685	0.914	0.864
RPL36	1.2353284684525e-17	-0.773227869896566	0.713	0.905	SASH1	0.215621299056569	0.427805888214638	0.327	0.317	MUC16	1.22116827479873e-05	-0.451874948082903	0.14	0.279	RAC1	0.000904552803335848	0.320399475553803	0.712	0.636
CHD2	8.22482815883438e-16	-0.785250566452916	0.547	0.864	ABL2	0.00102166683157199	0.427489262020368	0.387	0.291	ATP9A	9.34633897679953e-08	-0.453557287027055	0.201	0.393	CREBRF	0.0181055792689832	0.318875305036298	0.295	0.231
LIPH	6.77246538455086e-16	-0.794576664058572	0.153	0.526	ABHD12	0.0009269446748462	0.427278663730983	0.293	0.198	UGCG	1.37376215800742e-07	-0.453573983828485	0.277	0.474	MIR1244-2	0.00488773656902039	0.318852603128718	0.712	0.696
NNMT	5.10001405225041e-10	-0.798826682792397	0.04	0.268	CACUL1	0.0511201543108733	0.426896274791224	0.287	0.249	C5orf56	5.74155686967247e-06	-0.454037422493152	0.144	0.279	PNPLA8	0.016394394697748	0.318296405944935	0.392	0.332
RPL18A	7.15722960847393e-18	-0.800117529905769	0.72	0.907	GPD2	0.000593046236796222	0.426451317227432	0.353	0.25	ANXA2	4.53289042079167e-08	-0.454430225392003	0.766	0.854	NUP58	0.00428372627282536	0.31814460694182	0.288	0.206
KRT8	2.47988776711603e-18	-0.802117713244408	0.173	0.596	PREX1	5.45776224177239e-12	0.426371055540846	0.28	0.096	SPON2	2.13924987785551e-07	-0.45490172844581	0.173	0.354	ENSG00000229119	0.00979743232529924	0.317383312482356	0.694	0.634
C2	1.77702159937521e-19	-0.80234953164583	0.173	0.578	ARPC5	0.207200528143913	0.426330770823801	0.353	0.377	SRPK2	4.73078074757499e-06	-0.455983077581102	0.493	0.644	PDIA3	0.00665725804370963	0.317281287761356	0.518	0.445
FXYD3	1.8229135244981e-20	-0.803219773562385	0.133	0.594	ITPK1	1.01235981753915e-05	0.426047947087601	0.267	0.144	IQCB1	1.44357580112603e-07	-0.456287703496614	0.129	0.294	JUND	0.0466461005083701	0.316728341433875	0.586	0.561
RPL36A	7.63559960804695e-18	-0.804533347943651	0.66	0.884	CCDC91	0.383973444104306	0.426037198244439	0.427	0.47	ENSG00000273637	2.2882752324975e-06	-0.456606138150704	0.191	0.332	RPS27A	0.00107847964351523	0.316304646665295	0.874	0.816
TFPI	3.31468404091107e-16	-0.807308719086818	0.147	0.511	BMPR2	1.8348736017592e-05	0.425771756795368	0.447	0.341	CDKL1	2.7602887470881e-07	-0.457022816087427	0.14	0.306	UBALD2	0.0485732417574711	0.316193427123003	0.36	0.32
GYPA	2.77728030436055e-18	-0.808664056859132	0.113	0.527	WDR45B	0.141934464297415	0.424966166485936	0.26	0.234	FAM184A	1.77692654304618e-07	-0.457546575738678	0.122	0.289	STEAP1B	1.4350192784585e-07	0.31328076292752	0.906	0.83
WIF1	3.74681793474633e-17	-0.808684597347346	0.24	0.662	FLNA	0.012582335845514	0.424486990744577	0.393	0.348	SMIM14	4.08338021772105e-07	-0.457785275147688	0.227	0.403	RPL15	0.000123019149718771	0.313164581865873	0.863	0.787
GPRC5D-AS1	6.40760683369708e-13	-0.810191745014581	0.193	0.535	RHOG	5.7683673674709e-07	0.424353973334023	0.273	0.136	CNTRL	1.14746972619548e-08	-0.458018642647869	0.306	0.524	SYK	0.00105258064701881	0.312522687883029	0.353	0.253
DLGAP1	2.18411336247451e-09	-0.816312799998247	0.127	0.364	TCF12	0.00212906517387381	0.424059086299705	0.693	0.749	ATP2A2	3.31299465378399e-09	-0.458158365554777	0.464	0.67	FOSL2	0.0030742880051279	0.312159108579092	0.439	0.346
CSF3	2.77561067225319e-12	-0.816543608482637	0.007	0.266	HERC1	0.113883914495595	0.423849881809453	0.433	0.44	MEIS2	1.45341196789292e-06	-0.458467217641014	0.169	0.33	SELENOT	0.00172554982460481	0.311974321666267	0.331	0.243
RPS11	1.11166469278414e-19	-0.819032399202201	0.66	0.88	RAF1	0.0197771576311965	0.423453445532085	0.42	0.397	COL21A1	1.08576616997751e-06	-0.459363108408583	0.212	0.385	DDX21	0.0404365285418875	0.311122094384562	0.399	0.35
ZFP36	6.85738381385194e-17	-0.819760268391985	0.64	0.881	SPDYE16	0.0674468657977708	0.423251745909302	0.3	0.259	RFX2	2.32353303619636e-08	-0.459466659833647	0.594	0.739	TBC1D9	0.00201159567473906	0.31061788486812	0.342	0.249
RPS15	1.17738787908194e-18	-0.821152902090063	0.713	0.9	TNRC6A	3.86026295381529e-05	0.423182252995532	0.44	0.331	CFAP74	6.06312105682501e-10	-0.459587613317474	0.216	0.457	EEF1B2	0.0449554693342677	0.310529777335775	0.471	0.433
SLC6A14	8.076922352363e-13	-0.82195043076425	0.133	0.469	SLC44A1	0.00796630401899916	0.423165650138287	0.327	0.261	MAP7	5.9356443796858e-07	-0.460375280304296	0.155	0.318	SPG21	0.00921590362263829	0.310143659629428	0.288	0.225
DHCR24	2.36459368300983e-23	-0.823162666858674	0.193	0.652	PTEN	0.00759402908247524	0.423028627006729	0.547	0.52	SPATS2L	1.95351386562785e-07	-0.460798212776737	0.317	0.526	ADGRL3-AS1	0.00496937253291497	0.308600686301478	0.338	0.261
RPS28	1.31425056989514e-20	-0.826673312670696	0.72	0.915	ADPGK	0.00372648008522096	0.42255354348276	0.313	0.239	RAB40C	1.68792270921287e-08	-0.462189324219387	0.176	0.366	TMEM167A	0.000522565244769086	0.308241694419659	0.27	0.172
CDH1	4.4684432012034e-15	-0.827505759613954	0.407	0.785	CMTM6	0.0554554181381361	0.422454070704946	0.28	0.237	SPINT2	1.86219820525326e-08	-0.462667193112692	0.266	0.48	RPL29	0.00078646621081141	0.308165018728864	0.82	0.737
POLR2L	3.76791831711462e-19	-0.829092816247743	0.347	0.769	ENSG00000225071	0.853275412635184	0.42176136075115	0.293	0.349	SNX25	0.000405001023782428	-0.46295123445674	0.191	0.296	RPL7A	0.00032730399380932	0.307948284474625	0.755	0.688
MIR222HG	1.44084954484844e-14	-0.83004291264622	0.167	0.525	NME7	0.622268830170656	0.421487221612335	0.22	0.27	EYA2	7.99382691704696e-07	-0.463281004999517	0.176	0.352	SIAH1	0.00248878888996462	0.307947239775335	0.367	0.281
NCEH1	1.2398312082454e-06	-0.832352357787946	0.387	0.594	SEC24B	0.00185171126967132	0.421320661329754	0.353	0.277	MIPEP	1.73923269909765e-09	-0.464140816161274	0.198	0.423	RPL7	0.00178308212510422	0.307622037125017	0.806	0.755
RPS6KA3	2.79882375714864e-17	-0.838188587037267	0.333	0.722	ITPR2	0.203084598312224	0.421185426430526	0.447	0.484	NUP50-DT	1.82683162211454e-07	-0.46471590919728	0.158	0.326	HNRNPH1	0.00918593266278563	0.307390500633518	0.547	0.482
CCL20	2.83958378976337e-10	-0.846821763051464	0.193	0.48	TMCC1	0.0393808458498189	0.420649288946202	0.447	0.444	SPEF1	4.96254916403693e-09	-0.465087124066807	0.115	0.304	MIS18BP1	0.00304873814816614	0.307382946915776	0.277	0.194
NDUFA4	1.61600484206836e-18	-0.850629898923914	0.407	0.754	FTL	0.00215714598883685	0.419642078536866	0.973	0.998	CCDC138	1.19588686161872e-07	-0.465128575372468	0.234	0.425	CCDC200	0.682573376915282	0.306863446200591	0.489	0.524
PPP1R14C	2.2074486420087e-17	-0.852940023079079	0.167	0.57	PTK2B	0.0023201184923861	0.419426518744756	0.413	0.334	GTF2IRD1	1.28000761963125e-05	-0.465172643035329	0.302	0.453	ENSG00000269242	0.00457443350008419	0.306745689250241	0.266	0.186
RPL35	6.9906181075831e-20	-0.853954017180786	0.693	0.888	ENSG00000260729	0.0265561065120551	0.418811847118416	0.287	0.24	IQUB	4.03439113142943e-10	-0.465185323636305	0.101	0.3	SNX27	0.0149792745684094	0.306581619912808	0.385	0.318
ENSG00000263809	3.53033095769653e-19	-0.855415410631677	0.62	0.902	LMBRD1	0.0652458365155643	0.418313433421341	0.367	0.356	TEKT2	4.87976390972351e-07	-0.466695512247531	0.198	0.383	ENSG00000258790	0.000315084395105122	0.305348197076941	0.478	0.379
CLDN18	5.45696104753948e-20	-0.856516773666606	0.14	0.576	SYMPK	0.0263601376686997	0.418187726665807	0.32	0.274	COPS4	2.0425744016959e-05	-0.466833051781382	0.151	0.287	RBM39	0.000231267049263462	0.303819104192233	0.777	0.751
ABTB2	1.03423454307823e-09	-0.863667869053995	0.087	0.337	BTAF1	0.0103983803922862	0.418080047152606	0.367	0.308	C11orf97	1.93563203814548e-07	-0.467106368591049	0.165	0.344	RPL34	0.000391411717363995	0.303510413470572	0.935	0.874
COX7C	1.26698283033557e-19	-0.867159140973311	0.553	0.836	COPB1	0.0321845350491664	0.417609740371573	0.38	0.355	DYNC2LI1	7.91977898307175e-08	-0.467467711244284	0.158	0.336	RPL24	0.00181707064471804	0.303203013587319	0.773	0.725
CD59	2.80451827195529e-19	-0.872348091355943	0.313	0.729	ANXA5	0.275183871560462	0.41675011219454	0.527	0.665	P4HA1	0.000217409902389619	-0.467505278921932	0.363	0.486	ZYX	9.8195587803647e-06	0.302180789580602	0.252	0.13
IFITM2	2.04036428031563e-18	-0.872433685365424	0.36	0.753	VASP	0.0593356784765645	0.416517911955348	0.3	0.266	TMEM56	2.61877245320211e-06	-0.467745414446959	0.162	0.308	PDXK	0.020348929199699	0.302142876152721	0.439	0.391
RPL34	5.72474206902117e-20	-0.874280119141973	0.78	0.92	HEXB	0.0307251410375633	0.416482340756831	0.267	0.216	CD2AP	1.20380444187684e-06	-0.467846893960565	0.219	0.379	MT-TP	0.0211428678096651	0.301674290824398	0.331	0.277
SELENBP1	5.05034467956723e-20	-0.87554601827198	0.16	0.604	IQGAP2	6.38809883364903e-05	0.41639900117625	0.253	0.141	TMEM190	1.12262450645305e-08	-0.468175727594022	0.194	0.407	ENSG00000284292	0.017664309161004	0.300272604363238	0.601	0.543
F3	3.76319449896094e-17	-0.876076610092569	0.173	0.578	MYO5A	1.8778940867793e-07	0.41537521972156	0.253	0.113	VPS37B	1.07866189933196e-05	-0.4682186268214	0.245	0.387	HCLS1	0.00020534515706976	0.300233063166653	0.284	0.174
SPIRE1	4.19940966583877e-18	-0.876422993476181	0.42	0.793	GMDS	0.470954362044985	0.414991316864871	0.28	0.287	RPA3	6.76086692071624e-08	-0.468684587188739	0.234	0.425	TRAPPC10	0.0282278913882446	0.299316739927392	0.388	0.322
MYO6	3.78186347897531e-18	-0.88126292861485	0.313	0.738	NF1	0.0689414448378926	0.414679089623348	0.58	0.61	OSCP1	9.07486725102692e-10	-0.468844219580794	0.18	0.409	XYLT1	2.43144037119895e-05	0.299252225390079	0.302	0.168
ENSG00000245293	2.42542489137115e-14	-0.88158003264579	0.08	0.41	AMBRA1	0.000125363136701063	0.414566695498352	0.72	0.752	TVP23C-CDRT4	2.53151843540442e-08	-0.468892063845144	0.335	0.53	SENP3-EIF4A1	0.000470922337582012	0.298942553699523	0.683	0.601
CTSH	2.80327090926945e-17	-0.882806925514184	0.52	0.804	TENT2	0.00330220387870463	0.414449730574788	0.427	0.375	CASZ1	1.66462003861208e-08	-0.469642729307491	0.165	0.36	ATG7	0.0302280114140252	0.29892973628525	0.529	0.48
WWC1	2.01514433920741e-14	-0.882881330041591	0.26	0.646	R3HDM2	0.0181712774157355	0.414432806380967	0.347	0.301	ENSG00000173727	0.000371390195895927	-0.47057835105849	0.176	0.292	TRAF3	0.24078761971748	0.298416834557836	0.45	0.425
DCXR	2.18346166024906e-21	-0.88603949642593	0.18	0.613	DDX17	0.00118019785036311	0.414400594715402	0.68	0.7	CSNK1G1	3.17542629635919e-07	-0.470940933384556	0.36	0.536	ATG10	0.0127506435932883	0.298184682371328	0.489	0.441
RPL13	3.09883882613922e-21	-0.888221493253762	0.74	0.924	TAGLN2	0.564602641351756	0.414205596582888	0.447	0.536	DLEC1	2.67015439929601e-09	-0.471121445457573	0.158	0.364	ENSG00000267261	0.0128922363052661	0.297872379136558	0.388	0.318
IER2	6.15711556778422e-15	-0.8888094032707	0.467	0.748	DCAF7	0.00138157267541533	0.413745977962173	0.28	0.196	SSBP2	1.36649755020089e-08	-0.472702965704126	0.396	0.607	DOCK8	0.000268631611087827	0.2971642977797	0.446	0.324
RPL37	9.78312315581637e-21	-0.888998406150012	0.7	0.89	MDM4	0.132672531416011	0.413241208912161	0.393	0.395	DIXDC1	1.10527069830957e-08	-0.472771733944871	0.245	0.464	LRMDA	0.0788123822353014	0.296899116607813	0.597	0.591
KIAA1217	1.62238584444416e-18	-0.891975793299626	0.273	0.671	TMEM131L	0.000784701212701888	0.412851606473392	0.32	0.222	PIP5K1B	2.6070296104383e-06	-0.472984282155631	0.194	0.346	XPO5	0.00450508950068238	0.296712183695476	0.273	0.196
FABP5P7	4.6490175511967e-18	-0.896293328839776	0.367	0.723	ENSG00000249967	0.000113149614522166	0.411982742623892	0.393	0.271	KIF9-AS1	1.36098556506814e-07	-0.473386049784245	0.18	0.358	MALAT1	8.70782650519335e-05	0.296456028021074	1	1
RPL6P27	7.13457252568111e-20	-0.896399544918036	0.567	0.841	UBE2K	0.00614294852047412	0.411964674541898	0.513	0.493	THADA	7.16945535430686e-09	-0.474096180034999	0.345	0.557	MYO1F	0.0132713438729815	0.296235386527066	0.284	0.219
GSTP1	5.2797069778697e-20	-0.898236711091688	0.493	0.805	ATP10A	0.000569555045525645	0.410975127951681	0.273	0.175	STK24	3.43171333498425e-05	-0.474317213210482	0.331	0.47	SCARB2	0.0182613972928662	0.295651571945391	0.284	0.223
RASEF	2.15069647965516e-21	-0.911340166374535	0.193	0.635	NFATC3	0.0321930104537647	0.410810620647341	0.347	0.301	APPL2	1.44643432326015e-08	-0.474346047950856	0.191	0.391	KLF4	0.00167830671157482	0.295441663345201	0.331	0.233
RPL37A	1.01205286100536e-21	-0.91630937695866	0.707	0.904	IL3RA	0.0150464597602492	0.410396360876996	0.313	0.246	CNNM2	2.44608914172232e-07	-0.475206060632413	0.241	0.427	SH3GLB1	0.00476029220258494	0.295317805593501	0.335	0.263
RPL4	2.90490413257661e-21	-0.918849138319026	0.473	0.82	NDEL1	0.183886208294418	0.409263131390013	0.26	0.245	HECTD1	7.0594890377009e-08	-0.475365760007063	0.392	0.595	ARPC4	0.232645524665402	0.294432552759166	0.306	0.292
RPS25	8.02609313405707e-21	-0.919422913793523	0.66	0.884	DNM1L	8.20714651407305e-05	0.409055922342911	0.313	0.199	WRB	2.01383401028556e-08	-0.475847764933459	0.155	0.344	RPL13A	0.000142980108233093	0.294196055607334	0.921	0.842
SDR16C5	5.471314603825e-22	-0.921336670110794	0.133	0.589	CD164	0.0947832805375728	0.408529898674903	0.4	0.41	IP6K1	4.82468991033366e-05	-0.475984940402723	0.345	0.478	ETFA	0.000363159808341615	0.293283654358144	0.288	0.186
MSMO1	1.34685515754635e-20	-0.92654730912722	0.073	0.506	GSTO1	0.203141063033796	0.408086606405569	0.387	0.422	SPTBN1	2.34454712891568e-09	-0.476221713288574	0.245	0.468	USP12	0.0413640350971128	0.292032850538081	0.266	0.206
RPL19	2.75700110752271e-22	-0.926640840590029	0.7	0.901	ENSG00000229503	0.124252778349197	0.407866391367756	0.313	0.459	PKP4	3.36846868342042e-08	-0.478455639903809	0.173	0.37	STK17B	0.0710760545281607	0.291732973687651	0.536	0.5
HINT1	2.07429140972862e-21	-0.926821847671708	0.34	0.733	BAZ2B	0.0653147969742165	0.407827419391731	0.447	0.457	NUP153	2.07099399275251e-06	-0.479428636029726	0.324	0.486	SLC25A3	0.0063539293535446	0.291537811511671	0.392	0.32
RPL27A	1.15497733857426e-22	-0.93215022945911	0.707	0.915	ALDOA	0.351231642617799	0.407729749388702	0.46	0.628	C8orf37-AS1	5.58025216168285e-09	-0.47943596513402	0.223	0.443	TAGLN2	0.00934609564431435	0.29151518611135	0.532	0.476
LDHB	8.72584324658016e-23	-0.933224741661694	0.22	0.672	ENSG00000235419	0.000608567687292684	0.407615720053295	0.253	0.162	PRUNE2	1.01570106170154e-06	-0.479564219358687	0.162	0.316	ATP2B1	0.000338349834907949	0.290627583989967	0.504	0.379
RACK1	7.97139391399861e-22	-0.933607647687791	0.58	0.86	ENSG00000236449	0.263361929614879	0.407193679924331	0.58	0.741	ANKMY1	9.1959609432624e-09	-0.479702072444751	0.194	0.407	NAPA	0.00741457135851354	0.290570658375617	0.281	0.209
ENSG00000270149	2.01288884692509e-20	-0.934693027062816	0.207	0.619	FOXN3	0.0015346696717625	0.407062041626871	0.64	0.63	TMC4	6.65800213914956e-08	-0.479995910093537	0.165	0.35	GNAS	0.00229057789673075	0.289079144964964	0.665	0.652
PLA2G1B	2.66144308745307e-18	-0.936255059137409	0.08	0.466	TRA2B	0.0131067782642097	0.406400271138915	0.567	0.596	HES1	1.17339634930532e-08	-0.480158489839412	0.14	0.328	AP3B1	0.162144474759443	0.288941954893928	0.367	0.344
NR3C2	3.93315762608371e-16	-0.939907740942805	0.28	0.675	PPP3CA	0.171021893795228	0.406173262071722	0.627	0.718	ENSG00000265590	2.24466987225475e-07	-0.481129605763077	0.209	0.391	PSME2	0.0108802073518355	0.288448311720231	0.367	0.298
RPL7	1.02594006648843e-19	-0.940029349872862	0.693	0.886	BIRC6	0.00142119527839869	0.40596974000525	0.647	0.655	KIF27	4.6519794285677e-09	-0.48140171908535	0.18	0.383	TNFRSF1B	0.00380204407541719	0.288312825722059	0.27	0.182
RPS7	1.26620866453076e-21	-0.940925058350746	0.593	0.86	ASXL1	0.187056641933053	0.405280396443704	0.493	0.529	STOX1	1.79312230153862e-08	-0.481693481165412	0.158	0.348	CANX	0.0300473024121109	0.286688862570341	0.579	0.534
SGMS2	1.11358428940119e-17	-0.944643768826442	0.52	0.846	RASA1	0.000517107754549236	0.404904135535838	0.453	0.348	SOD1	4.87087135509766e-06	-0.482237943978077	0.439	0.577	UBE2R2	0.00240335569031645	0.286041253873933	0.568	0.474
SYNE1	2.67978951487867e-16	-0.945040374356467	0.453	0.808	CLINT1	0.0157879213126739	0.404681505921571	0.453	0.439	CLHC1	1.79117882504899e-06	-0.484233971842805	0.155	0.304	GDI2	0.0147250433668848	0.285996007981882	0.371	0.306
PRDX5	2.38286463273936e-21	-0.960275669316707	0.367	0.736	SBNO1	0.00389338730438346	0.403594522377838	0.26	0.185	NIPSNAP2	2.24560172544361e-07	-0.484272559831352	0.216	0.393	MAP3K20	0.00109197975543459	0.285570714750614	0.32	0.221
MICAL2	8.22327375407912e-13	-0.960415931910277	0.287	0.6	RBPJ	0.0152403072949037	0.403347496657573	0.473	0.476	IFT57	6.74405607227964e-09	-0.484834788683417	0.23	0.455	UBB	0.0619997101034429	0.285267251758885	0.302	0.263
TOMM7	1.72845694105292e-23	-0.962468116044141	0.48	0.808	CDC37	0.0441283283638779	0.402571133175885	0.367	0.335	C6orf132	2.2253421040407e-07	-0.484855477144367	0.144	0.3	IL3RA	0.485063729929199	0.284304663474318	0.457	0.462
AGR2	9.81004946666214e-17	-0.965028488925118	0.147	0.524	RUNX1	0.00325629438922359	0.402498695320813	0.68	0.705	IFT22	5.84379806694537e-08	-0.485175400587345	0.144	0.316	UQCRH	0.00496039292668239	0.284296789881058	0.568	0.506
NACA	1.19524926629031e-21	-0.965833463774578	0.46	0.798	SPRED1	0.876093301079849	0.402442660818793	0.327	0.384	DIS3L2	1.44472298393299e-06	-0.486123920738272	0.302	0.464	2024-09-07	0.0418909392714865	0.283750193646243	0.45	0.411
RPL9	7.95455187295641e-22	-0.966012927034368	0.667	0.886	FTH1	0.106752813032779	0.402369412449455	0.32	0.294	SOX4	1.44315247451895e-05	-0.486271693732064	0.191	0.342	MBNL1	0.000375082249479746	0.283542635503057	0.741	0.676
TEAD1	6.36410961582307e-17	-0.973397443380333	0.267	0.663	DPY19L1	0.426556993122408	0.402233398798405	0.273	0.36	OSBPL3	8.46410743206887e-08	-0.486652132088516	0.284	0.492	UBE2D3	0.00395774902736472	0.28329797410917	0.727	0.694
AGR3	1.57017427080807e-21	-0.974194313112316	0.247	0.698	HADHB	0.0519175960168212	0.401546164636977	0.333	0.299	NUPR1	7.63034790740618e-08	-0.486793237435844	0.345	0.543	AGAP3	0.0215501270130656	0.283190134304116	0.295	0.235
RPL12	3.25551840350063e-22	-0.974420020730657	0.747	0.905	WDR26	0.0639502470426685	0.400924095117007	0.36	0.336	CFDP1	1.70581350453899e-06	-0.487229035557316	0.424	0.591	MANF	0.00647131417049111	0.282603208556303	0.252	0.178
RPSA	1.33043927591885e-18	-0.975266137868966	0.573	0.82	AHR	0.973525820468035	0.400635323505584	0.54	0.656	ARMH1	7.9431130086143e-06	-0.487525984907405	0.219	0.366	ENSG00000260342	0.020572387717265	0.282168094903243	0.45	0.395
RPS20	5.03071836230491e-23	-0.980992782491274	0.713	0.899	RC3H1	0.116262560364659	0.400629050465481	0.44	0.466	SPACA9	1.04489781450693e-09	-0.487541976294575	0.129	0.334	RPL22	0.000316219241008863	0.28193220019276	0.799	0.694
RPL22	2.59303511076654e-24	-0.981493949029244	0.593	0.858	RLF	0.168682001848192	0.400629002472994	0.433	0.454	ENSG00000254733	4.11026642547295e-08	-0.487675669522031	0.097	0.263	MTDH	0.00801070041931211	0.281549785060916	0.586	0.522
RPS18	2.47942441479401e-22	-0.981512072428338	0.787	0.924	HECA	0.0020537116849171	0.399992086870522	0.267	0.181	ENSG00000259925	2.66986102474998e-11	-0.488374821822639	0.212	0.51	FAM49A	0.000549105429644785	0.281494161643075	0.417	0.289
NCOA7	6.87330797922281e-19	-0.983356754586993	0.347	0.73	RNF38	0.0176790646942139	0.398564364204161	0.347	0.294	PCM1	7.04175863506844e-09	-0.488932697046815	0.478	0.676	RPS7	0.00164048090650158	0.280594409669858	0.795	0.727
RPL15	1.16693668821535e-22	-0.984402522547611	0.647	0.89	PIBF1	0.554713720320878	0.398342514962301	0.307	0.325	CTNNA1	8.29803985241279e-08	-0.489139660383209	0.529	0.735	YBX1	0.00721614773112431	0.280531136151401	0.629	0.585
SLC25A5	4.28929874251369e-19	-0.989211843867265	0.38	0.704	ST6GAL1	0.312669790381526	0.398265896553562	0.22	0.293	TSC22D1	8.62952951942153e-07	-0.489202629588023	0.324	0.494	SYNGR2	0.0716585661458318	0.280458550818054	0.288	0.249
ENSG00000254409	1.34947474197094e-20	-0.991959736821568	0.107	0.534	CD58	0.0802061751301719	0.397313630919238	0.333	0.3	ENSG00000262302	2.60305507430156e-08	-0.490670158624106	0.137	0.312	SLCO2B1	0.0142610767419522	0.279889306239731	0.252	0.184
RPS3A	6.16507459300493e-22	-0.993458165359753	0.66	0.893	RNF144B	0.055830953899846	0.397205955693409	0.36	0.326	CD9	4.81084531997495e-07	-0.491315097358825	0.45	0.623	STX11	0.0170539881965383	0.27926582433698	0.259	0.198
IFITM3	6.02859261188574e-20	-0.999097120127962	0.347	0.754	FBXO34	0.891260721694875	0.395837244817692	0.447	0.53	RERE	9.30337675789093e-09	-0.491951538294179	0.536	0.731	ENSG00000273319	0.89178359873802	0.278402610271026	0.277	0.302
RPL28	3.36387946781782e-24	-1.0006904068514	0.733	0.919	PPP1CB	0.0792007515715147	0.395414759823172	0.58	0.643	GADD45B	0.00111596711746994	-0.492744847831975	0.353	0.462	PID1	0.00262967144507865	0.278089652816535	0.284	0.19
RPS9	1.69249631446568e-25	-1.00100510406171	0.76	0.923	ENSG00000280828	0.0206720239931382	0.39529798947559	0.413	0.376	TNFRSF19	4.7634390409664e-09	-0.493326958900163	0.162	0.364	TLN1	0.00188090839052026	0.276936246222877	0.295	0.209
RPS15A	1.40557449165894e-23	-1.00143868905232	0.68	0.899	CDK19	9.88853274421356e-05	0.395243954407178	0.38	0.262	TTC21B	8.83374123516611e-10	-0.493659847820738	0.212	0.435	HLA-DPB1	0.0477129285923906	0.276418935064617	0.432	0.385
RPL29	3.76424672011393e-22	-1.0040403884398	0.613	0.871	ATE1	0.0225603527722498	0.394917467388405	0.26	0.21	B9D1	6.98999844261452e-09	-0.494400959638329	0.173	0.381	GLIPR2	0.00561727331846866	0.2752987222052	0.468	0.391
RPL31	3.14927893278423e-23	-1.01080634456061	0.693	0.894	DDAH2	0.611153805816464	0.394773515962304	0.48	0.622	INSR	1.95300279291658e-06	-0.495112608484051	0.313	0.48	IRAK3	0.00121936671645819	0.274817470425206	0.432	0.322
DUSP16	2.06366699314131e-19	-1.01254694553426	0.227	0.658	PPP4R2	0.0025017877512711	0.394499528543079	0.38	0.303	LINC01572	0.000113457405061391	-0.495826326402628	0.144	0.257	CNOT6L	0.0389910158671986	0.274454474478764	0.299	0.233
RPS16	1.84400682999169e-25	-1.01301148808115	0.707	0.911	TIMP2	5.57573073387913e-05	0.3941603470687	0.26	0.15	ENSG00000273088	1.1476930585093e-06	-0.496273699481031	0.158	0.316	RPS14	0.00014286015513346	0.274418733375673	0.914	0.848
FAM155A	1.87035819642025e-21	-1.01361640831878	0.06	0.494	UIMC1	0.00622967088278639	0.39381960525703	0.3	0.226	C22orf15	1.27899243764474e-10	-0.496650944248764	0.104	0.312	FCGR2A	0.00438357788108208	0.274214764672274	0.252	0.17
TSC22D1	1.28193349217768e-23	-1.01864139368627	0.28	0.69	TNFAIP3	0.401411887919066	0.393781119896425	0.373	0.516	CERS4	2.09583172045936e-08	-0.49696322009589	0.219	0.419	ENSG00000212664	0.0203044507107148	0.273496647242521	0.712	0.656
EGR1	5.97864235437297e-18	-1.02041858211784	0.313	0.681	PRH1	0.035283003549483	0.39349502326551	0.42	0.408	NDFIP2	2.03167122693274e-07	-0.497517734826716	0.115	0.271	RPL11	0.00832971775489878	0.271772610249529	0.892	0.842
RPL8	1.51875619146756e-25	-1.02217683869672	0.693	0.9	XPO6	0.00564195280808273	0.393472127212266	0.307	0.225	ENSG00000255864	2.43788218677971e-08	-0.498258117098836	0.129	0.306	ENSG00000256646	0.0927124219573911	0.27151893066134	0.36	0.324
KRT18	2.66939049848796e-21	-1.02346635965847	0.18	0.634	PARN	0.0250505621851531	0.393292800972982	0.307	0.259	ENSG00000259867	6.93647007692883e-10	-0.498407907434343	0.198	0.417	TNIK	0.0172516905427274	0.271411239638781	0.255	0.194
UQCR10	3.335678680195e-21	-1.02801184148941	0.387	0.76	UBAC2	0.000197144235947295	0.393289719611468	0.467	0.374	DPY19L1	1.26184319223777e-07	-0.49878364157842	0.122	0.292	HSD17B4	0.00324984271034835	0.271158581097887	0.277	0.196
ITGB6	6.45385533195212e-21	-1.03116748029938	0.213	0.652	ACSL1	0.172488781805167	0.392489993070297	0.56	0.665	CRNDE	3.12370804375158e-09	-0.4989559970116	0.194	0.413	UBE2E2	0.00466822639094151	0.270924773304961	0.507	0.423
NXN	3.49751251859025e-19	-1.03119077718549	0.2	0.607	TRPC4AP	0.0224073080300295	0.392388430302559	0.307	0.257	IFT43	3.68324420376031e-08	-0.499389484290903	0.245	0.447	SERINC3	0.00343127354960772	0.270823718694411	0.259	0.176
TMEM125	5.01282269654932e-24	-1.0324624325079	0.087	0.536	RCC1	0.988451655851375	0.392310443385964	0.313	0.365	ENSG00000187510	5.16410168292331e-08	-0.499852409448284	0.097	0.257	CDC37	0.0134753772975368	0.270624196785718	0.424	0.362
MRPL14	5.26316973588941e-24	-1.03622416355773	0.22	0.674	ARMC8	0.029113779826512	0.392211182949789	0.333	0.288	PCDH7	3.44625856259349e-08	-0.500041475792718	0.108	0.277	PRPF38B	0.0221655671989224	0.270063211453715	0.255	0.192
CMAHP	1.93508901873298e-17	-1.03999929110207	0.293	0.689	SP3	0.0382123090448173	0.391933847205665	0.26	0.211	AHI1	1.0789548326872e-09	-0.500337358255342	0.306	0.528	FBP1	0.0419721595154342	0.269197944998209	0.266	0.206
LURAP1L-AS1	3.85941384060409e-19	-1.05752401675061	0.14	0.559	PPT1	0.00164408119967098	0.391813343780908	0.267	0.183	SRI	3.22533438352671e-06	-0.502834555479759	0.324	0.478	MYO9B	0.00753882863809053	0.268650479810457	0.54	0.458
OSMR	5.19093741896638e-21	-1.06145567159928	0.173	0.615	NUP98	0.0228402995332186	0.391495867128603	0.64	0.682	CNST	5.72382994539948e-07	-0.503959056640839	0.198	0.366	NAIP	0.107616319174727	0.267872466689678	0.281	0.241
STX3	4.228415852001e-21	-1.06311097176586	0.467	0.796	SNX14	0.011298568100561	0.391328931851946	0.32	0.253	C21orf58	6.12961338475429e-10	-0.504751041501174	0.165	0.381	ATP6AP2	0.0763989700565975	0.267795945670863	0.331	0.296
RPL18	3.57493235455196e-25	-1.0638930149646	0.687	0.879	NUDT3	0.0142355585509484	0.391089980946152	0.253	0.195	ENSG00000281883	1.1194828991606e-09	-0.505530437401666	0.119	0.314	MAPK6	0.0433002374406358	0.267781198886669	0.378	0.318
TRIB1	2.77838170317011e-23	-1.06501328304774	0.173	0.639	ABL1	0.0311163433956299	0.390804604876726	0.373	0.33	GCNT2	3.74279224124721e-06	-0.506896272445227	0.205	0.36	PTPN6	0.0177540364637879	0.266933307999476	0.317	0.255
RPL32	3.07342332159922e-26	-1.06773438572549	0.667	0.911	BCL2L14	0.0877766181950629	0.39075837107789	0.593	0.659	ENSG00000282278	7.96609403978207e-08	-0.50693188717655	0.299	0.486	ENSG00000266865	0.000296912721728408	0.266785880953153	0.946	0.909
RPL6	7.91875991911733e-25	-1.07060209266061	0.6	0.862	SRGAP2C	2.53469110238558e-05	0.390533285699601	0.333	0.198	CCDC40	1.24022967894442e-10	-0.508314589987455	0.191	0.443	S100A6	0.000321250719890525	0.266443002439653	0.928	0.905
RPL5	3.57901916985392e-24	-1.07450874538035	0.6	0.851	COPA	0.465393287755227	0.390438204934185	0.553	0.644	TUSC3	7.33000267172615e-09	-0.508806658496118	0.201	0.415	SNX6	0.000913390489505086	0.26605948911203	0.371	0.275
HIVEP3	1.17105016034409e-13	-1.07942517494574	0.207	0.543	CSNK1G1	0.10677852897988	0.39016460707689	0.367	0.357	KIF13A	1.61799983780935e-05	-0.510439042731725	0.385	0.54	EFHD2	0.00669006574714301	0.26539241024545	0.414	0.336
PPDPF	3.95466126731681e-24	-1.08535491390373	0.5	0.795	RBM25	0.0174252474235755	0.389787812298807	0.507	0.501	RSPH10B2	1.06010316025497e-07	-0.51109003172941	0.14	0.314	CTNNBL1	0.00451102124651849	0.264983029086899	0.327	0.243
RPS17	5.09481518579554e-24	-1.0868773451782	0.673	0.884	PDSS2	0.0860174610156333	0.389530763518228	0.373	0.346	ENSG00000261553	4.32338517152407e-07	-0.511259227265956	0.129	0.279	SPCS3	0.00589420599097794	0.264972777908969	0.259	0.184
RPL10	7.229287090755e-24	-1.09607569700484	0.867	0.94	HIP1	0.221901248205508	0.389462969562235	0.367	0.379	ZNF608	7.99739838278405e-07	-0.511401559216108	0.126	0.271	CEP170	0.0257959134156526	0.264762676345247	0.381	0.33
TNC	1.31785070140149e-10	-1.10248193766699	0.047	0.293	FGF7P3	0.000878682249924935	0.389354753862377	0.287	0.197	ATP2C2	1.04231750942778e-08	-0.511729917145637	0.187	0.385	RPL31	0.00179562682991629	0.264659859639573	0.874	0.828
RPL14	3.85874383163343e-25	-1.11203828215095	0.633	0.876	FGR	1.25234920108378e-06	0.389015011629607	0.253	0.118	MNS1	4.86569065974299e-10	-0.511868527818279	0.151	0.362	VOPP1	0.0036429129058911	0.264353864689827	0.356	0.265
DBI	3.64248941114826e-23	-1.11285023459685	0.407	0.754	RPS28P7	0.427857014199973	0.388938402818425	0.593	0.802	IER2	0.000469801402646158	-0.512032080086698	0.313	0.423	TSC22D2	0.323733202838122	0.263990346038338	0.299	0.287
SLC7A2	2.89834963358434e-21	-1.11410909772399	0.053	0.472	PNISR	0.0260026195418805	0.388901334306275	0.507	0.542	CCDC153	7.16675148612951e-09	-0.512044824283412	0.155	0.356	UQCRC1	0.0994159769773544	0.263841067403873	0.331	0.296
RRAD	4.4711150019856e-19	-1.11784037187915	0.06	0.454	NUTM2A-AS1	0.115018089806714	0.388822130630683	0.38	0.372	KANSL1L	1.06264268595569e-08	-0.512081408485317	0.248	0.46	MAPRE1	0.00788814124740491	0.263422419549983	0.273	0.204
RPL3	1.92121562286227e-25	-1.11928891651992	0.693	0.884	CSNK2A1	0.00899722305825067	0.388357509832059	0.287	0.222	JUP	2.84072174848933e-06	-0.512123156361321	0.144	0.283	PECAM1	0.011848665433568	0.262599373330717	0.255	0.182
RPS2	4.37805641565401e-25	-1.12027938877228	0.747	0.927	YAF2	0.434800148033699	0.387791551045876	0.333	0.361	NWD1	4.09192116761611e-09	-0.513875100040701	0.201	0.419	UCP2	0.117073906905644	0.262218550916902	0.363	0.324
RPS14	2.34847858829966e-28	-1.12933403603983	0.773	0.918	ENSG00000272772	0.258476524482242	0.387395828912806	0.453	0.505	DZIP3	1.26958127113366e-09	-0.514089043109603	0.212	0.437	LYN	0.059331906040998	0.262154197560929	0.547	0.524
RPLP1	8.98163577668384e-31	-1.13008162616711	0.813	0.952	TSPAN14	0.0945651293434632	0.387386818155862	0.287	0.262	GOLGA2P10	6.02122785719536e-06	-0.515918317875874	0.14	0.281	PDS5A	0.050744641616773	0.260995602779227	0.464	0.411
RPL35A	3.64952565204122e-27	-1.13695643000062	0.667	0.898	RNMT	0.0352254634569346	0.387253178193537	0.287	0.239	UBE2Q2P2	2.01154572852249e-08	-0.517224698911358	0.147	0.334	YTHDF3	0.00800379405772715	0.260406238992785	0.327	0.255
PEBP4	1.71820118297852e-24	-1.14094872462995	0.273	0.743	FUBP1	0.00950548291980458	0.386777844249904	0.353	0.29	PTPN20CP	2.23291266267887e-09	-0.517269883084448	0.086	0.261	PIP4K2A	0.0109507934980338	0.259947075456954	0.453	0.358
C16orf89	1.55154757197349e-27	-1.14414024058056	0.1	0.622	ENSG00000260342	0.443997022481252	0.386707025441733	0.34	0.379	LIMK2	4.94908067479787e-06	-0.517778442633624	0.342	0.506	GNG5	0.0877831547868439	0.259765786492688	0.536	0.518
WFDC2	8.14033619741122e-25	-1.14632332542766	0.107	0.595	DENND1B	0.0404889998056645	0.386688352305521	0.32	0.276	C9orf135	2.13010303989923e-08	-0.519343265539418	0.198	0.397	USP3	0.177924997327672	0.259373092060532	0.464	0.453
GAS5	4.33392992345879e-24	-1.14857497421671	0.413	0.771	FBP1	0.697237657362851	0.386589019764773	0.353	0.452	CDC42BPA	2.30107370484824e-08	-0.521440145224918	0.216	0.409	ENSG00000284194	0.649928241077813	0.258926359650224	0.565	0.613
RPL7A	1.91029860634641e-26	-1.1512945524529	0.607	0.868	SNHG25	0.511034430870574	0.386011057531375	0.42	0.463	CAP2	3.15613471171654e-07	-0.522093912331575	0.151	0.314	BCL2L14	0.0290314163356377	0.257690047229442	0.601	0.561
RPLP0	1.58660548736572e-26	-1.16360904383134	0.553	0.856	DTWD2	0.462822976849767	0.38576261982338	0.507	0.64	HEATR5A	7.14980092398379e-09	-0.523313871401209	0.122	0.302	GAB2	9.75293454555614e-06	0.256639989347648	0.59	0.439
LAMP3	4.62959773143623e-25	-1.16655564831021	0.253	0.729	AKAP7	0.0299312675098443	0.385345347724697	0.253	0.199	DNAJB1	2.50774189499853e-05	-0.523333573127338	0.288	0.437	SCAMP2	0.0201288600813483	0.256338527173845	0.281	0.219
RPS8	1.18652139561855e-25	-1.17277847900176	0.68	0.895	ESYT2	0.0293386753645144	0.384921091119322	0.553	0.547	CAST	1.38058149614264e-10	-0.524292087768589	0.543	0.743	ADPGK	0.00598773468207915	0.256081091924965	0.309	0.229
RPL11	1.65872952394453e-27	-1.18160192712346	0.72	0.902	FBXL17	0.0288290305048581	0.38485546820224	0.487	0.477	NFIB	5.6477657936681e-10	-0.524440442342857	0.234	0.47	ENSG00000213315	0.0017265666121161	0.255984223517683	0.266	0.18
AQP3	2.2852082583548e-25	-1.18478640944541	0.193	0.653	ATF6	0.354040097185692	0.384296341204669	0.46	0.644	ENSG00000253944	5.27287548005467e-09	-0.525664555800144	0.115	0.3	RPL4	0.00732824171401715	0.255973878201851	0.691	0.617
RPS6	3.92148967372536e-27	-1.18668176198893	0.667	0.908	MMP24OS	0.106978914855764	0.38415236618337	0.36	0.35	FBXO36	5.24827953475593e-09	-0.525874998925433	0.169	0.358	DCTN4	0.0329323139558057	0.255938046248418	0.273	0.217
MID1IP1	4.38136759324978e-25	-1.18732601799519	0.14	0.605	MAPKAP1	0.00320203735581707	0.384091658913565	0.367	0.293	MYO5B	1.12250591525103e-08	-0.526418736663136	0.126	0.31	U2AF1	0.0659175855613293	0.255831831413914	0.317	0.267
RPL23	1.04545442331568e-28	-1.19738615133502	0.633	0.868	HAVCR2	0.000146837652375568	0.384090833076286	0.28	0.167	TOX	2.08453326941735e-06	-0.527121351820306	0.187	0.354	DDAH2	0.0152125065434412	0.255126133237961	0.68	0.636
ENSG00000236039	1.59714896283022e-16	-1.24342420698915	0.04	0.383	CREBRF	0.0190358334366469	0.38216067760467	0.367	0.34	NCOA2	6.64313094387717e-07	-0.528639543041716	0.439	0.617	CPQ	0.000964460834024786	0.254760956581292	0.335	0.233
AK1	1.37372557667423e-27	-1.25136163251022	0.147	0.664	ANKS1A	0.00705293487461014	0.382133332816086	0.36	0.294	WDR63	1.93221550235798e-09	-0.528658454431211	0.165	0.381	RNF181	0.0390340732333182	0.254562769333334	0.349	0.296
RNASE1	1.23586544265369e-27	-1.25748952067202	0.247	0.751	MCCC1	0.248232761686739	0.381638346532814	0.327	0.459	SOX6	6.48953805248421e-09	-0.529392424256088	0.173	0.368	FMN1	0.210473181456748	0.25434288431114	0.586	0.579
NUPR1	5.64208752440701e-27	-1.26087953483594	0.24	0.719	SNX8	0.00960017540439278	0.381225186889855	0.26	0.188	TCTEX1D4	6.96489602300157e-07	-0.530185419341365	0.126	0.279	SLC25A37	0.00190522518888191	0.253914930146735	0.306	0.215
RPL24	1.04178144495797e-30	-1.26377427332318	0.64	0.876	EVI5	0.209806534185085	0.381163272794312	0.573	0.635	ARHGEF26-AS1	1.16426067015718e-08	-0.530740458176812	0.094	0.261	DENND4C	0.0102871015972232	0.253698907201323	0.468	0.403
ENSG00000229119	9.66834435144292e-29	-1.30475227553479	0.553	0.849	C6orf62	0.0353885444018757	0.380892287215035	0.4	0.355	USP2-AS1	2.91227126981489e-09	-0.532363635422095	0.133	0.326	SNRPB2	0.108728500947787	0.253649608652734	0.309	0.281
S100A14	1.74463997897987e-30	-1.3109178462875	0.14	0.677	GPX1	0.0745869649525741	0.380740186482003	0.52	0.763	ANKUB1	7.80808129804146e-10	-0.5327940747655	0.529	0.723	RTN4	0.0112496931295983	0.253592570409995	0.687	0.694
RPS5	2.01471376542088e-29	-1.33817262793281	0.507	0.847	NFIL3	0.0759939042770729	0.380561899795084	0.3	0.269	MSI2	5.83601634619363e-09	-0.533015439692324	0.46	0.654	RNMT	0.292527010707099	0.253086595333989	0.273	0.249
RPS3	3.37759811900338e-31	-1.35169986357807	0.7	0.901	ELL	0.0802978155757416	0.380439311033467	0.347	0.324	TJP2	1.98061313907226e-09	-0.533326272497769	0.187	0.391	PHACTR1	0.0396253061959206	0.25274538131003	0.299	0.243
ENSG00000266978	6.38193690934268e-24	-1.36928741259373	0.253	0.712	ARMH4	0.0278535572819979	0.380057202775967	0.553	0.575	CTGF	1.62911011325587e-05	-0.534687382628278	0.119	0.251	RPL21	0.016992082075836	0.252659948369056	0.885	0.842
MGST1	8.51883771296853e-34	-1.39180979782933	0.44	0.835	MOB1A	0.103476314386997	0.380014683782214	0.273	0.252	BMPR1B	8.35613861889925e-09	-0.535792116717616	0.183	0.389	RPL10AP6	0.00121738591109608	0.252184558096537	0.273	0.182
NFKBIA	2.26180652326338e-30	-1.39450228801565	0.713	0.904	CCNT2	0.00969713392065425	0.379820253168779	0.373	0.316	SLC37A1	2.52566197012525e-09	-0.536214083574243	0.187	0.393	SET	0.0897704562449338	0.251675399090549	0.403	0.36
MT1X	2.907308647882e-11	-1.40340171061393	0.207	0.499	EHBP1	0.0425800608902973	0.379770824327129	0.253	0.203	PZP	6.94988519190084e-08	-0.536710197738358	0.129	0.3	CGGBP1	0.000986817069496704	0.251595108703927	0.32	0.221
RPS12	1.27512437688479e-30	-1.40711633581277	0.747	0.922	FNBP1L	0.759087055895715	0.379677617589189	0.233	0.261	ENSG00000272741	7.78151487763683e-08	-0.537144766269511	0.241	0.431	HADHB	0.01402011176353	0.250617921039701	0.371	0.294
RPL10A	1.21119112355033e-30	-1.42923157745596	0.507	0.853	SMG1P3	0.107630972118427	0.379616584550202	0.4	0.402	MIR99AHG	9.41816831859808e-09	-0.537605056985298	0.248	0.458	DDX24	0.00755421763415356	0.250526883860557	0.36	0.287
SFTPB	3.45099599759135e-32	-1.43904276289063	0.453	0.832	RPRD1B	0.0866973207117933	0.379198839122011	0.36	0.349	FAM174A	1.31275917199165e-09	-0.538361924763765	0.205	0.419
IL1R1	8.22947787126171e-26	-1.44879058159497	0.16	0.635	CAMSAP2	0.106278867468117	0.379175053354159	0.313	0.292	RABL2B	6.29458952892022e-11	-0.538700864305563	0.176	0.421
CXCL1	6.46771873239628e-18	-1.45127158817311	0.073	0.433	ATXN2	0.0197830267922352	0.37874727833151	0.547	0.559	SH3D19	1.69256558974401e-10	-0.538743508953144	0.273	0.53
SDC4	2.30110275177982e-33	-1.45706068146051	0.353	0.821	SCAF11	0.198107121452309	0.378575623110924	0.427	0.478	WDR86-AS1	2.5998221644937e-08	-0.538853157356808	0.133	0.314
GKN2	6.13954583980078e-30	-1.46115830254341	0.067	0.58	C20orf194	0.00049972540519979	0.378385549938371	0.353	0.252	DAB1	1.24787069092339e-06	-0.539547721208067	0.255	0.413
PARD6B	9.84991499529776e-33	-1.46382160948078	0.187	0.738	ARHGAP10	0.00271039794155996	0.378290892125602	0.3	0.215	TUBB4B	6.91910405254955e-05	-0.539913615557795	0.388	0.508
HHIP	6.28973534515714e-31	-1.47726899239723	0.027	0.566	MSRA	0.0709739407219163	0.378103861951875	0.367	0.342	CHN2	6.49016466421092e-07	-0.539949909142825	0.439	0.593
PIGR	1.40332656226888e-29	-1.48497822094538	0.087	0.617	CLIP4	0.000292100413824095	0.376920312760874	0.327	0.213	COBL	1.13761742061474e-08	-0.53997415386766	0.223	0.431
HOPX	2.17767757493351e-32	-1.5396364574521	0.267	0.765	DDX6	0.146482013620973	0.376467063588614	0.427	0.441	GABPB1-AS1	2.69407448017785e-09	-0.542121560685697	0.23	0.443
TM4SF1	3.02215465736226e-29	-1.54796318115444	0.147	0.66	FAM49A	0.00363082182829499	0.376452373869373	0.44	0.38	ARHGAP32	1.74845739914096e-07	-0.543097482140014	0.266	0.443
CHI3L2	3.2637303593154e-30	-1.5812095213485	0.04	0.551	TYW1B	0.0569241127594068	0.376441424518991	0.3	0.257	CFAP77	2.78798105243656e-10	-0.543812291969309	0.219	0.451
TCIM	2.71070928314413e-24	-1.58654516255379	0.207	0.65	BORCS5	0.275667762831817	0.376196659738714	0.34	0.339	CCDC173	3.47125030435961e-11	-0.543863133663074	0.241	0.52
CYB5A	2.97735475607762e-32	-1.64562991859124	0.393	0.789	EPC2	0.0556832834684255	0.37615089477262	0.273	0.234	MYH14	6.16580223596469e-10	-0.543984501887669	0.162	0.372
RPS4X	7.16319212573698e-40	-1.81770331518298	0.62	0.907	HOOK3	0.165702211993917	0.375509689615051	0.447	0.459	RBPMS	1.00967533904398e-07	-0.54412752995789	0.169	0.352
SLC34A2	1.9893075834438e-37	-1.85137304963908	0.227	0.774	SCAI	0.256600210720343	0.375004003621625	0.3	0.297	TTC21A	1.55047939921718e-10	-0.544442009116969	0.144	0.358
SGPP2	2.78039048602235e-29	-1.92620161309239	0.2	0.697	CTNNBL1	6.1828339166072e-05	0.374981162333157	0.327	0.208	SLC44A4	1.31175735201097e-09	-0.544870834629082	0.234	0.47
CXCL17	2.55888097937598e-38	-1.9625764314141	0.107	0.687	RTN3	0.0550419250718117	0.374567335055118	0.407	0.397	STK39	2.82131062571454e-09	-0.545027050782241	0.144	0.338
NAPSA	4.36835620607782e-34	-1.98564840522259	0.307	0.778	YEATS2	0.000407778862183931	0.374145243856995	0.273	0.171	C10orf67	6.53614323748987e-07	-0.545102497145584	0.169	0.328
CNKSR3	1.24051286986393e-30	-2.00258840420779	0.1	0.64	MIR181A1HG	6.42775228732655e-08	0.373994572386754	0.273	0.12	LEKR1	5.70616284437681e-10	-0.545615618946482	0.212	0.437
PGC	7.950864814518e-30	-2.00597283855038	0.167	0.68	CCND3	0.102205628286566	0.373786747741802	0.533	0.58	EPHX1	1.11935091228264e-07	-0.545727323068009	0.241	0.419
NPC2	1.20469697652365e-36	-2.02740695829983	0.587	0.876	PPM1G	0.394899855220601	0.373380786622396	0.26	0.271	PIBF1	7.68584320956221e-09	-0.546015242046501	0.277	0.488
SCGB3A1	7.89441554537717e-20	-2.08434335012493	0.133	0.535	VGLL4	0.168369659842015	0.373342386955679	0.28	0.265	C4orf47	1.53269966503652e-12	-0.547003060469855	0.241	0.538
CXCL2	1.16362232119128e-38	-2.20026638075863	0.493	0.86	PRKAR2A	0.0880388733031141	0.373083295605627	0.34	0.316	MACF1	2.16479832198632e-12	-0.548264240728746	0.536	0.794
SFTA2	4.33397684146785e-40	-2.31846824241518	0.187	0.758	TXLNG	0.984003857811173	0.372981769200751	0.233	0.263	CHST9	1.33520500924672e-10	-0.548323604676393	0.133	0.348
MT1E	1.06763249668696e-32	-2.34949288124416	0.153	0.687	MSN	0.717122117620128	0.372232250842483	0.52	0.641	CYSTM1	1.33089599697026e-08	-0.548730673852937	0.486	0.664
SFTPD	2.74553626953311e-41	-2.507800634967	0.18	0.746	GSK3B	0.0636019219750653	0.372223944556726	0.473	0.498	LINC02066	4.69375865902311e-08	-0.549253218194981	0.176	0.368
SFTPA2	2.48184996505075e-38	-2.58803142519253	0.253	0.773	PTPN6	0.000495769791584023	0.37214735073385	0.28	0.18	SLC1A1	4.1551876294543e-10	-0.549330553995358	0.183	0.399
SFTPC	5.65800263934712e-36	-2.62304925586424	0.467	0.829	ZNF207	0.0835058753536868	0.371825485586625	0.373	0.362	PLPP2	4.05190351764179e-10	-0.550300938495618	0.147	0.356
SLPI	1.46853412705037e-37	-2.67025726405121	0.267	0.772	TG	5.14667673559785e-09	0.371707058534622	0.253	0.098	DNAH2	3.69836567826231e-12	-0.550332077060331	0.209	0.474
SFTPA1	2.53235695545457e-40	-2.97855576978975	0.267	0.777	FAF1	0.0297454867369539	0.371627494613553	0.587	0.631	NEGR1	3.79206889861589e-07	-0.550391359144676	0.237	0.419
					ENSG00000213240	0.00989002015832724	0.370864813967478	0.36	0.301	KIAA1671	1.67015248215597e-07	-0.550477085420237	0.216	0.393
					IP6K2	0.102946929769844	0.36999900342881	0.273	0.241	MAATS1	8.53503880710641e-10	-0.551017824004183	0.155	0.37
					UBR3	0.115069804585066	0.36967422155813	0.38	0.361	EYA1	6.02577483164409e-09	-0.55145251515992	0.122	0.302
					USP25	0.0135733315900829	0.369171064409235	0.447	0.408	ANXA4	9.55471092436585e-10	-0.551688358048705	0.299	0.526
					SNX4	0.249719594858183	0.368438576190448	0.253	0.238	CRIM1	2.89611707966517e-09	-0.552163765852683	0.18	0.389
					SDCCAG8	0.454902209011021	0.36831639902666	0.48	0.584	SERPINF1	5.9346934567271e-09	-0.552916030254826	0.115	0.294
					NUTM2B-AS1	0.0506893521963692	0.368161255798769	0.467	0.464	SLC34A2	4.24458915284414e-07	-0.553589718243426	0.14	0.294
					ADAM10	0.03745928555794	0.368112751886404	0.333	0.292	STAT3	2.11432081241208e-07	-0.554461142818079	0.597	0.751
					TXNDC11	0.0150340677494398	0.3679494687004	0.367	0.31	MYO10	2.73712073772683e-07	-0.554818480882352	0.209	0.383
					STAG2	0.307267990217813	0.367577291072942	0.44	0.46	TMEM173	5.4179043542936e-09	-0.554972343720857	0.212	0.411
					CDKAL1	0.150475348012417	0.367294815799687	0.5	0.557	DLG1	2.94348503510766e-08	-0.555028534341184	0.414	0.611
					TMEM245	0.89848216398884	0.367156102101904	0.38	0.479	DNAAF4-CCPG1	6.32631583250591e-09	-0.555151160370885	0.255	0.47
					NCOA1	0.00924768546891119	0.36692856564868	0.567	0.554	IFT74	7.48374259735630e-11	-0.555769075641615	0.194	0.429
					DCAF6	0.260957885035539	0.366907422227378	0.34	0.345	PTRH1	3.63618141580427e-13	-0.555957670815567	0.201	0.508
					PAG1	0.00026373569262657	0.366221920142915	0.333	0.22	TTC25	2.94609228150012e-11	-0.556662048741523	0.209	0.449
					BAZ1A	0.0839057422123413	0.36599906615609	0.513	0.516	CFAP300	8.17000218200143e-12	-0.556901870353027	0.144	0.395
					LMTK2	0.657982314536934	0.365385617113632	0.253	0.314	ZMYND10	8.35705926150576e-10	-0.558298856791975	0.176	0.401
					CSF2RA	1.54186320014148e-05	0.364736969527352	0.267	0.138	KIAA1841	1.06215945708184e-10	-0.558413116060248	0.18	0.411
					PUM1	0.0452044709227638	0.364369852909354	0.547	0.548	ENSG00000273269	9.51840640912813e-07	-0.558707467243127	0.737	0.81
					CMTM7	0.382290894992817	0.362937347541671	0.307	0.319	C6orf48	0.00727978651600272	-0.559003919196073	0.396	0.478
					UBAP2	0.682532938754134	0.362735852290527	0.233	0.268	EXOC4	7.55560982177548e-13	-0.559023949818122	0.594	0.812
					NOP10	0.993263356680419	0.362368429670875	0.433	0.57	OSBPL6	7.30026706964895e-11	-0.559902819728724	0.183	0.427
					TYW1	0.171544350967213	0.361789418620175	0.333	0.316	IGFBP7	1.1881203618154e-11	-0.55998039287363	0.284	0.543
					FUS	0.0127211439940956	0.36121137317515	0.48	0.455	IQANK1	9.64812852196594e-10	-0.560316404321612	0.137	0.338
					BCAT1	0.0378551467119649	0.360435624198983	0.253	0.199	FHOD3	9.61339190752749e-08	-0.560834932896206	0.122	0.285
					WDR1	0.0820915513803329	0.359793190789413	0.253	0.223	FOCAD	4.06173824518126e-12	-0.561330628194621	0.169	0.419
					STX12	0.309818427314966	0.359692846343184	0.387	0.409	TEKT1	5.44107084980099e-12	-0.562094717922276	0.223	0.508
					AAK1	0.00388067715571202	0.359420713602404	0.413	0.326	CCDC60	2.19941822612278e-09	-0.562262407542856	0.234	0.449
					IRAK2	0.557597930537477	0.359081254328107	0.227	0.278	SPATA6	4.78336724047458e-11	-0.56284754634285	0.227	0.472
					AKIRIN2	0.0975471747597735	0.359076568582024	0.32	0.295	KIF6	1.53258547670784e-10	-0.562927694259592	0.191	0.437
					DIP2B	0.070398535126412	0.358889745771228	0.407	0.397	MIPOL1	6.61129900043625e-07	-0.563151812598408	0.212	0.393
					GABARAPL1	0.292236175827822	0.358853284503584	0.28	0.269	CIB1	8.47860415716052e-07	-0.56321895404782	0.453	0.597
					FGD4	0.0079934649213335	0.358810074055677	0.613	0.608	KLHL32	1.14250646439896e-09	-0.56368589113281	0.198	0.411
					CDR2	0.00933893542628112	0.358512116189888	0.26	0.192	LIMCH1	9.40270569342864e-10	-0.563820761787075	0.245	0.474
					SLC25A13	0.00626953649335934	0.358407114938471	0.347	0.262	CFAP206	2.67700431371264e-11	-0.56418036487159	0.191	0.431
					AGTPBP1	0.0507399301912146	0.358331051235077	0.333	0.293	ATXN2	1.88945828859458e-08	-0.565340650935687	0.464	0.64
					LINC00869	0.0247642916500306	0.35806118153518	0.347	0.307	KIAA0825	1.20570809693769e-09	-0.565730139705406	0.41	0.632
					RPS23P8	0.337503421641443	0.357912550954379	0.393	0.55	EVI5	1.94253086386853e-09	-0.565955327312765	0.464	0.668
					2024-09-07	0.542523275371155	0.357544138871342	0.327	0.407	ABI2	2.082204435004e-09	-0.56600959001849	0.252	0.472
					GPATCH8	0.0247454012684617	0.357393848686208	0.407	0.374	FBXL13	3.07987040026344e-10	-0.566915167490173	0.259	0.506
					PARD3B	0.930912886914232	0.357291899260561	0.333	0.396	PTPRN2	4.88867163204197e-09	-0.567055709058262	0.201	0.411
					UBE2E2	0.108866972304735	0.356907102915108	0.6	0.663	C20orf96	3.84903588167189e-13	-0.567127282891848	0.108	0.346
					ENSG00000274265	0.00085454732292718	0.356873439435908	0.333	0.237	RIIAD1	1.6812080516536e-10	-0.567407922341811	0.129	0.342
					NEMF	0.0186428770664451	0.356192018863736	0.367	0.314	P4HTM	1.53246477402446e-10	-0.567766478187296	0.147	0.366
					UBE2D3	0.0438713289832709	0.355955910892803	0.66	0.745	AK7	1.00359979610916e-11	-0.568321280417158	0.198	0.453
					UAP1	0.247835109038501	0.355697066856893	0.327	0.33	SAXO2	8.00713414643592e-13	-0.568587357353015	0.23	0.528
					ATP6V1F	0.850233419869116	0.355503258661899	0.453	0.576	UBXN11	6.2766839480484e-11	-0.568661004942325	0.306	0.538
					MKNK1	0.0133945830327365	0.355226518705573	0.26	0.193	PPIL6	1.78533569744925e-11	-0.568681448068196	0.212	0.472
					LRRC37A3	0.679395438244627	0.354814714510626	0.267	0.331	WDR78	3.25253453916856e-12	-0.569165842745335	0.219	0.498
					MFSD14C	0.0524271935060301	0.354030160494259	0.32	0.283	PLCB4	7.89333000662314e-10	-0.571667441441007	0.194	0.415
					KMT2C	0.00765545416835087	0.353575953873506	0.72	0.777	DAAM1	6.45741960002607e-09	-0.571897616463924	0.223	0.425
					RAP1A	0.00304484426889207	0.353525492668245	0.613	0.619	PDK4	0.0237835014611044	-0.572367718315697	0.284	0.35
					ZNF438	0.0835541879788679	0.351829521534616	0.267	0.222	RABGAP1L	2.01351330047273e-07	-0.573355951879402	0.594	0.749
					ATG10	0.163126078072288	0.351733766039844	0.447	0.488	EPB41L4A	7.29102089281633e-11	-0.574009805884503	0.212	0.447
					CNOT2	0.119731279441093	0.351726141531824	0.42	0.413	TBC1D8	1.47564521510838e-12	-0.574753896389879	0.475	0.741
					SRGAP2B	1.49051884986273e-05	0.351314715410373	0.313	0.179	MROH9	1.55602508336451e-08	-0.575555742309657	0.158	0.358
					TNPO3	0.107826654205841	0.351287479628199	0.34	0.312	CCDC39	1.24876755217367e-09	-0.575576699068444	0.173	0.379
					SFMBT1	0.637396315687029	0.351068707491024	0.247	0.257	TSGA10	1.22880770523026e-11	-0.576507036444186	0.23	0.49
					GAB2	0.00108498022047544	0.350983719054796	0.727	0.746	ALDH1A1	1.44176268633413e-09	-0.576569359257919	0.252	0.484
					DDX10	0.0549693550257089	0.350963950784169	0.253	0.209	PRICKLE2	7.22105520811272e-11	-0.576573164091604	0.23	0.48
					SMG1P2	0.00149527508282406	0.350939616085685	0.367	0.282	SERPINI2	2.43010978133026e-11	-0.577641084958807	0.234	0.506
					KPNA4	0.0474937571264465	0.350781208557902	0.36	0.332	VNN3	5.68595203790477e-10	-0.577725541760648	0.104	0.294
					KIAA2026	0.0344874378848295	0.350496960755396	0.267	0.219	ATP5IF1	2.90645704466236e-08	-0.579433230090013	0.482	0.644
					LIMCH1	0.000103084511235109	0.350470848239857	0.413	0.76	ENSG00000247925	8.02597448171747e-07	-0.579803706617602	0.183	0.346
					KAT6B	0.280550063850199	0.350160978042239	0.287	0.279	GMDS-DT	2.49180628340006e-11	-0.580484318494077	0.219	0.476
					IDH1	0.0236753955512877	0.350142791391335	0.287	0.236	FAM166B	7.6161634874453e-10	-0.580697119911525	0.147	0.356
					PITPNA	0.0231252932286008	0.349983885165693	0.347	0.312	CD24	1.82346151324232e-09	-0.581110082070212	0.198	0.421
					MAP7D1	0.00200914746126594	0.349397672501227	0.307	0.222	CFAP221	3.15612358425511e-13	-0.581335589221985	0.223	0.534
					RORA-AS1	0.217419363542543	0.34927602588954	0.287	0.396	LINC00271	3.66544796229522e-13	-0.581821273792651	0.18	0.46
					BPTF	0.0851099298089969	0.348935506526663	0.407	0.414	DPY19L2	2.1787506284495e-11	-0.581823101796033	0.083	0.291
					ARFGEF1	0.00588178308623164	0.34890338478105	0.433	0.377	ALMS1	1.34718105137039e-09	-0.582714907616813	0.227	0.447
					ANKUB1	0.00814233830761451	0.348321302004656	0.367	0.293	DTX2P1-UPK3BP1-PMS2P11	2.66755230480699e-09	-0.583125810026708	0.288	0.5
					STAG3L3	3.46280545162747e-05	0.348167515890457	0.267	0.147	BTBD9	3.19127775042383e-11	-0.583143065587785	0.597	0.794
					RREB1	0.0323459052687164	0.34813639660883	0.467	0.447	TMTC2	2.25461026180242e-08	-0.583168387479615	0.313	0.526
					MARK2	0.00676547519742722	0.347023288138197	0.333	0.258	PCSK5	5.56570578371958e-08	-0.583456170878999	0.371	0.553
					SFPQ	0.0762053398484895	0.34699221372273	0.447	0.443	AGR2	1.90435903227049e-07	-0.5845300278189	0.212	0.397
					TPP1	0.0813087159460423	0.346963324399575	0.267	0.23	CC2D2A	3.09780812243001e-11	-0.58568398326231	0.209	0.447
					MAPKAPK2	0.331525642791193	0.346875822884648	0.473	0.53	WDR38	5.7020286879292e-10	-0.585720409232478	0.133	0.342
					ASH1L	0.00300508811553741	0.346246406637428	0.68	0.708	ELN	1.77005216143711e-07	-0.586090375514626	0.165	0.342
					COG5	0.438044072572445	0.346109070849846	0.467	0.525	SLC7A2	1.6408069003253e-09	-0.586449628236945	0.101	0.283
					DNAJB6	0.0567199022223118	0.346107022375473	0.427	0.424	POLR2I	4.4728484677131e-10	-0.586504132514901	0.288	0.512
					NAPA	0.0527229131307677	0.345349837321416	0.373	0.357	FBXL2	6.42264296064126e-10	-0.587280385759734	0.248	0.48
					ARPC2	0.180852895985582	0.345140518194676	0.607	0.733	PIFO	1.72903398772105e-11	-0.587502180915521	0.201	0.48
					LY6E	0.695160246916273	0.344762218147314	0.287	0.324	C7orf57	1.00526306668662e-10	-0.587519551512758	0.144	0.362
					MIER1	0.328851460845976	0.344252769632042	0.34	0.363	DYNLT1	2.92049747322762e-07	-0.588582035480562	0.396	0.555
					PBRM1	0.0035213740688882	0.344231592275374	0.427	0.362	KRT8	7.73980325280878e-09	-0.589236535062767	0.245	0.46
					TMEM33	0.261781701067693	0.344202562976465	0.273	0.26	NUDC	4.26752779779777e-09	-0.589273263463366	0.36	0.555
					PAFAH1B2	0.508297817166252	0.34412923061151	0.347	0.383	PTK2	2.08357997256361e-10	-0.590110629344761	0.353	0.573
					HSPA1A	0.874400304272573	0.344097912634228	0.42	0.477	PUM2	9.51987924769119e-11	-0.591713833863793	0.428	0.66
					ABHD15-AS1	0.201157067142884	0.344054626052722	0.347	0.342	AKAP9	6.23748513756288e-11	-0.592537828254623	0.5	0.711
					RNPS1	0.0918421691091015	0.344017594757529	0.333	0.304	CELSR1	1.95928339240773e-10	-0.593346639115886	0.248	0.478
					UVRAG	0.118602777699187	0.34381595451441	0.527	0.526	EGLN3	1.7808527337847e-07	-0.594825125649256	0.349	0.532
					VCP	0.0684745538903677	0.343675886290085	0.347	0.32	CYB5A	3.00615263500518e-09	-0.594959248093145	0.327	0.536
					CFDP1	0.516291147824433	0.34351710538476	0.393	0.427	COL28A1	6.87039823061022e-10	-0.595802777426342	0.097	0.285
					CDK12	0.0186212950220093	0.343435792526616	0.287	0.227	SPAG6	1.07598986089116e-14	-0.597477703789896	0.223	0.545
					PPP1R12B	0.320215127584255	0.343121413693976	0.313	0.314	ENSG00000257698	1.09181523057716e-10	-0.598452877314323	0.147	0.374
					EMP1	0.988538173504603	0.343040910703964	0.34	0.408	ATP13A4	2.52743972843203e-08	-0.598520776975434	0.115	0.289
					WASF2	0.141553834763971	0.343023403836059	0.38	0.358	RAD51B	7.29279769925906e-09	-0.598897645211752	0.576	0.739
					CHFR	0.00376139734158465	0.342641823232569	0.253	0.175	IFT122	8.49735037704895e-13	-0.599053944516098	0.137	0.377
					PI4KA	0.0952973245991915	0.342582909778807	0.393	0.408	CEP83	4.53620173185362e-12	-0.59995118639041	0.194	0.453
					NPIPB5	0.07461952970831	0.342045807153301	0.593	0.622	PTPRK	2.00420641408803e-09	-0.600131405352907	0.216	0.433
					ZFHX3	0.0126843945657367	0.342004283235649	0.4	0.352	KRT19	1.3139459105765e-08	-0.60022273161958	0.205	0.409
					SDC2	0.0949115675753868	0.341935560800953	0.353	0.332	ANKS1A	3.11258473443605e-10	-0.600330207356168	0.36	0.569
					TPK1	0.00176732252973159	0.341447038795955	0.26	0.174	LRRC23	1.94431813761739e-14	-0.601828520213406	0.219	0.538
					CDK11A	0.0277553618008585	0.340600530664147	0.26	0.205	CARS	1.29529420042395e-09	-0.602825825566988	0.155	0.352
					ECPAS	0.0753023844152688	0.339830699154691	0.353	0.335	TJP3	5.23920656342673e-11	-0.603327123804628	0.147	0.372
					MIR1244-2	0.895056079171241	0.339729750501353	0.52	0.7	FAM185A	4.94781267950575e-11	-0.604133365682753	0.187	0.415
					LTA4H	0.975388106229802	0.339642485731396	0.407	0.517	TMEM212	5.46695575424775e-12	-0.60489746926155	0.169	0.415
					FBXL20	0.158649783626324	0.339557041865621	0.393	0.383	FYB2	4.23657711980756e-12	-0.60541508452139	0.18	0.451
					PRPF38B	0.051824331596252	0.339403479023952	0.3	0.266	EZR	1.00213670835381e-12	-0.606174171863707	0.619	0.842
					MRTFA	0.0545223069429907	0.339309538694565	0.62	0.647	DNALI1	3.14083815845564e-11	-0.606368522779199	0.158	0.387
					NBPF12	0.0200288717286933	0.33927248747048	0.287	0.235	ENSG00000273167	1.45822592031327e-10	-0.607036531605642	0.403	0.64
					TSPO	0.854604461579471	0.33874755907712	0.48	0.604	SYTL3	1.8504258334247e-08	-0.607315065498858	0.482	0.708
					CGGBP1	0.0157473471186441	0.338676314982323	0.353	0.296	NME5	1.33812938955872e-10	-0.60755094319148	0.165	0.387
					ITGB1	0.67952667014299	0.338619609345321	0.393	0.449	C2orf40	5.23775941151099e-08	-0.607608447283643	0.165	0.358
					HERPUD1	0.230472308324887	0.337900123665802	0.473	0.522	CCDC57	6.66059244911667e-11	-0.608969343801573	0.248	0.488
					STRBP	0.904161886047383	0.337638790339147	0.287	0.337	EFNA5	2.23975057244016e-10	-0.609949330845254	0.176	0.401
					ATP1A1	0.561959458078183	0.337487652364786	0.54	0.718	TMTC3	4.37342254876931e-08	-0.610675566446687	0.14	0.314
					PRKCE	0.0603027162804156	0.337169269905675	0.633	0.665	MRPS31	1.36732333789542e-11	-0.610815718850734	0.219	0.476
					IST1	0.408508768948516	0.336328380190024	0.3	0.296	ADAM12	5.46962659174988e-08	-0.611358329744822	0.162	0.334
					CD74	0.00450018580048409	0.336075956251983	0.807	0.929	NEK5	1.00327169704121e-12	-0.611919426910615	0.223	0.51
					USP48	0.0247837853014285	0.336052368656478	0.287	0.228	PERP	1.56965694575798e-10	-0.613773456744901	0.169	0.393
					FBXW4	0.935799467278927	0.336041388105175	0.307	0.357	ARFGEF3	2.41685787286579e-11	-0.614130201946597	0.183	0.433
					RAB3GAP2	0.0135137177051974	0.335903985888682	0.307	0.245	FAM177A1	7.34409392597306e-11	-0.615346953144633	0.403	0.619
					PABPC4	0.188345694708743	0.335093684629716	0.307	0.293	CEP112	4.15801904716778e-12	-0.616387658554187	0.223	0.484
					EXOC4	0.4142689395989	0.33466440298235	0.64	0.738	ENSG00000277639	2.16455425274268e-11	-0.617372664362121	0.187	0.431
					FKBP5	2.80722064855349e-05	0.333982178208351	0.467	0.338	CD59	5.62061360177305e-07	-0.617905386663802	0.45	0.591
					SAFB	0.0114955806971407	0.333780846574847	0.32	0.253	PATJ	5.88477490124229e-09	-0.618383593668945	0.335	0.528
					BRWD1	0.0447978647345594	0.333297372105787	0.34	0.302	LMO7	2.24509054346901e-07	-0.621503366357453	0.158	0.326
					CTDSPL2	0.0888307280154908	0.333035389119395	0.273	0.233	CFAP70	3.8322838883961e-13	-0.621581628602313	0.248	0.538
					MAP3K20	0.248253387054131	0.332356585682867	0.373	0.381	REV3L	9.24818723009158e-13	-0.621801212043001	0.356	0.625
					ARHGAP24	0.859509492679339	0.332319873982177	0.393	0.479	ENSG00000284707	7.03211271768107e-11	-0.622453974625288	0.245	0.478
					RPS6KC1	0.0110343564438601	0.332316369571315	0.253	0.183	AZIN1-AS1	1.22547740581837e-11	-0.622644698366103	0.137	0.366
					TAOK1	0.0231725904648156	0.332306528606442	0.373	0.324	FRMPD2	4.00686509347036e-13	-0.623478756982114	0.165	0.427
					TTLL5	0.0365094861123488	0.332056016984537	0.333	0.286	FAM229B	5.93487325780157e-10	-0.624590223624786	0.198	0.417
					RPS2P5	0.274231435393457	0.331456134989224	0.367	0.495	ROPN1L	4.02496699556069e-13	-0.624654761547013	0.187	0.457
					PGD	0.0382586450798446	0.33108923325276	0.287	0.243	CCDC170	4.74279754460362e-11	-0.628150166615573	0.273	0.54
					PPP1R2	0.0820737399897558	0.330782142694119	0.26	0.223	MLF1	5.12095435806063e-11	-0.628295196962807	0.183	0.413
					REL	0.289519278374864	0.330664241149518	0.513	0.579	CASC2	5.88169473784553e-13	-0.629012133921142	0.201	0.478
					ENSG00000284194	0.704946949783527	0.330556171624784	0.353	0.406	DPCD	3.46635276261533e-12	-0.629242175037471	0.158	0.401
					SNX2	0.0278411419309189	0.329510212066056	0.32	0.271	LRMP	5.44314276354379e-09	-0.630160915336657	0.219	0.431
					ANKHD1	0.216004642543561	0.329408716384582	0.52	0.582	C5orf49	1.45710221679186e-11	-0.630759070913099	0.209	0.47
					DENND4C	0.0677897764277615	0.329381463149558	0.487	0.483	HSPB11	7.68262247519598e-10	-0.631191378225251	0.27	0.49
					KIAA0232	0.076315192168765	0.329232096824781	0.313	0.278	SPATA18	2.10735224493061e-13	-0.631632644863154	0.158	0.427
					RNF213	0.034095826252639	0.328968199216823	0.387	0.351	YAP1	2.64604433456141e-12	-0.63197089496527	0.151	0.393
					HNMT	0.705189028128303	0.328897904848328	0.233	0.252	PPP1R14C	9.89247471258644e-10	-0.632787833135973	0.201	0.417
					NBPF14	0.0262849600876045	0.328852333388234	0.567	0.575	SH3RF1	1.06264165174314e-11	-0.63320597005769	0.122	0.352
					TUBA1A	0.148814495199096	0.328742040342304	0.26	0.243	LRGUK	3.24361819424509e-12	-0.633545383337644	0.205	0.464
					OXR1	0.351717445140333	0.328546472004225	0.433	0.479	KRT18	1.91134636772624e-10	-0.63509588136361	0.155	0.375
					PIAS1	0.00778322990158316	0.328124537166105	0.54	0.54	IFT81	3.85977026220264e-11	-0.635808508359168	0.176	0.409
					LANCL1-AS1	0.940262886161945	0.328047415346864	0.267	0.311	MAP3K19	2.18628167756527e-10	-0.635845408587668	0.219	0.457
					AHCTF1	0.000833022841701436	0.327932907440491	0.28	0.185	IQCG	1.28599021903276e-11	-0.636008572203168	0.273	0.526
					ENSG00000257379	0.0462163176388064	0.327844520233646	0.267	0.22	DYDC2	4.70361659066794e-09	-0.636621862627137	0.129	0.306
					NT5C2	0.125481489119039	0.327775670023902	0.367	0.35	LRRC46	6.29440813080972e-11	-0.637433407693985	0.162	0.383
					KDM4C	0.00855983107601005	0.327762760782879	0.553	0.513	CFAP46	5.35789055918972e-12	-0.637658542873271	0.212	0.482
					USP22	0.936492944448264	0.327744543618076	0.253	0.281	KIF9	3.92367078384068e-11	-0.638399621460149	0.216	0.457
					UGP2	0.457196259910487	0.327606214687977	0.307	0.316	IQCK	3.11749291852906e-12	-0.638469946852299	0.212	0.474
					ATF7IP2	0.0854282494669925	0.326950361909634	0.26	0.368	SIK2	6.49765472500422e-08	-0.639375855415832	0.36	0.532
					GLUD1	0.582321071936895	0.326926823691263	0.42	0.443	CLIP1	4.50023340992604e-10	-0.639982445064461	0.353	0.577
					DNAJA1	0.0538696397940078	0.326864072702218	0.48	0.47	MTUS1	1.18862121267844e-08	-0.640826775494073	0.18	0.368
					SMS	0.29923810078006	0.326745166012956	0.28	0.278	CCDC80	3.20601096892995e-06	-0.641296056355066	0.126	0.259
					CAMKMT	0.18157212299226	0.32654165676029	0.413	0.41	FABP6	1.09135278201835e-08	-0.641417630039973	0.219	0.427
					NCOA6	0.00697094401367818	0.325352902683356	0.287	0.219	BCL2L1	6.46446039771023e-12	-0.642291036744188	0.281	0.54
					NRF1	0.538571427444866	0.324882144789695	0.3	0.314	SOX5	7.74465975539072e-11	-0.642530948428856	0.129	0.336
					AP3B1	0.0149904033057017	0.323651435205644	0.42	0.376	RAD9A	2.79470153854749e-11	-0.642645408673753	0.263	0.508
					ARHGAP26	0.0345945238381902	0.323015922207831	0.6	0.656	MARCH10	1.07363253070884e-11	-0.644758580129915	0.147	0.375
					MUC20-OT1	0.121582111041803	0.3225970198524	0.293	0.263	WWOX	2.07036106615114e-10	-0.645283399650676	0.511	0.737
					CRADD	0.377474666175584	0.322592413258963	0.34	0.353	MOK	4.08769690945549e-12	-0.645423218403834	0.281	0.536
					MLXIP	0.0386050006403132	0.322203908780602	0.307	0.258	CFAP61	2.75330973672483e-12	-0.647039105939663	0.223	0.488
					LUC7L2	0.612695901620083	0.32191082989898	0.413	0.459	EPB41L4B	9.83793077599527e-10	-0.647207536784973	0.155	0.354
					WDR20	0.00262092647729753	0.320995259263995	0.28	0.198	DRC1	8.97909079088553e-13	-0.647215750365265	0.176	0.439
					FAM222B	0.0845835259866107	0.320583456607975	0.327	0.291	IFT27	2.25394206882312e-11	-0.648112969180162	0.187	0.417
					TAF1	0.019254549940889	0.320577128910619	0.273	0.214	EXT1	8.38551596380058e-09	-0.648130541111014	0.309	0.512
					YWHAH	0.131048514699088	0.320153506373222	0.373	0.384	IFT88	6.71020644307284e-14	-0.648271835555241	0.284	0.575
					PARGP1	0.0844745626683129	0.319920564482724	0.267	0.233	DRC3	3.69163918417833e-14	-0.649212873785123	0.234	0.536
					GPBP1	0.79298715543506	0.319404443263537	0.58	0.677	CFAP53	3.74328012779842e-11	-0.651443872833411	0.205	0.431
					PTPN4	0.564037984116349	0.319386540183484	0.273	0.354	ENSG00000255308	1.3560603259557e-09	-0.651535617087567	0.169	0.377
					MTDH	0.595101130678873	0.319248278995017	0.513	0.622	C12orf75	2.46107645158795e-10	-0.65175921997855	0.223	0.462
					ZNF652	0.644805608286871	0.319169337304668	0.313	0.384	PSENEN	1.10558193487846e-08	-0.65273578959639	0.349	0.532
					ZNF385B	0.000231495950563096	0.319029098043194	0.42	0.81	VCL	6.46224136817909e-06	-0.653333763671996	0.162	0.304
					AP2S1	0.981609712134707	0.318938839722829	0.373	0.463	TRAF3IP1	1.1213681767771e-11	-0.654825859327891	0.201	0.443
					SMG1P4	0.0959144109582959	0.318730256755673	0.313	0.284	ODF3B	2.82947141471916e-11	-0.655153404941689	0.259	0.516
					SPRED2	0.724838623902328	0.318726331942725	0.433	0.544	TCTEX1D1	3.27696343591154e-12	-0.656469122122955	0.122	0.352
					CTBP2	0.953570128202252	0.318468996379367	0.293	0.326	UFC1	1.74454726783985e-07	-0.657239847482153	0.363	0.53
					RAP1GDS1	0.0283585578277522	0.318258248246578	0.307	0.257	CFAP73	6.8367217990757e-12	-0.657921018076988	0.169	0.411
					CALM1	0.875952234398549	0.318237690696796	0.493	0.641	DRAIC	3.49466602845035e-10	-0.659261196738196	0.155	0.375
					SPIN1	0.0178922145943762	0.317873454629419	0.28	0.219	MAP3K13	9.11529959731186e-12	-0.659338422670491	0.306	0.553
					WWC2	0.911508658245393	0.316541069936249	0.38	0.476	TEAD1	6.70470232946191e-12	-0.660875833734196	0.191	0.435
					CREBBP	0.177977698497017	0.316374554769573	0.427	0.457	CLIC6	5.19885299659573e-11	-0.663246521096844	0.223	0.47
					NRP1	0.0334231340555906	0.315955185961306	0.253	0.195	C9orf3	1.09764630672606e-10	-0.664235527715121	0.367	0.597
					SUZ12P1	0.03136923052545	0.31592825265101	0.287	0.233	EML6	4.56393041839159e-12	-0.664774795700893	0.115	0.336
					ATP9B	0.00905521340108368	0.315889705774235	0.447	0.396	ARHGEF12	1.4786424508067e-08	-0.665015931546374	0.18	0.372
					CBFB	0.0589786486780163	0.315488149544792	0.28	0.234	KIAA1211L	1.31728748078492e-10	-0.665821028828992	0.198	0.419
					SUCLG2	0.0326096182545803	0.315321322128834	0.427	0.399	NSUN7	6.84213705860839e-10	-0.666148733339413	0.237	0.453
					KPNB1	0.0219465697003468	0.314811382955006	0.273	0.216	MARCH6	7.16052980914856e-13	-0.66692713471758	0.478	0.704
					AFF1	0.33194388604303	0.314554319931704	0.507	0.553	ITGB8	6.21057456245015e-11	-0.667021006058132	0.245	0.48
					UBASH3B	0.000133381816664109	0.314511567635668	0.26	0.146	BAIAP2	2.94264853968938e-10	-0.668646975249084	0.165	0.375
					NUP58	0.447097743995006	0.314331026030123	0.327	0.343	KIAA2012	7.65688148722487e-13	-0.673259372452883	0.241	0.508
					ERBIN	0.0283598483857138	0.314200127767608	0.473	0.443	TMEM67	1.42886120117619e-11	-0.673764218046506	0.216	0.466
					SIN3A	0.645747505585792	0.314099336859111	0.287	0.307	CFAP69	9.67316544788163e-13	-0.675127947418408	0.194	0.453
					PPP1R12A	0.0285363411785821	0.314094553502472	0.42	0.365	RRAD	1.5545424377351e-09	-0.675138463637317	0.147	0.352
					UBE2R2	0.0578643631580804	0.314085265717513	0.48	0.479	AADACL2	3.9752643978703e-12	-0.675195398207	0.162	0.407
					NEK6	0.00892352697818842	0.313719715599003	0.28	0.208	CROCC2	6.51911367198778e-14	-0.675538573614307	0.18	0.464
					MAGI1	2.98421427272849e-05	0.313528309980422	0.44	0.789	AK8	3.57394978263929e-15	-0.675968378145332	0.201	0.5
					MDM2	0.980686337014994	0.313457173032837	0.44	0.516	MID1	2.50350759829559e-09	-0.676566609137944	0.212	0.419
					ENSG00000196696	0.404921535631184	0.313381364231791	0.413	0.458	KAZN	7.1118170431767e-08	-0.676765268544938	0.345	0.543
					SLC16A3	0.00210863608519817	0.313325281398998	0.3	0.21	DGKH	1.07818901037452e-11	-0.677185723551716	0.299	0.547
					THADA	0.939614020557407	0.313002139076172	0.28	0.31	STMND1	8.79471511391705e-12	-0.679229372999852	0.18	0.417
					RPRD2	0.407167774479838	0.312846811788825	0.313	0.331	EPS8	4.97142999436345e-11	-0.679291733789659	0.219	0.464
					ENSG00000284707	0.14415601010188	0.312683491470135	0.287	0.265	NPHP1	3.11657865785245e-12	-0.67951208385072	0.201	0.441
					POU2F1	0.0950050785218922	0.312436307864278	0.38	0.367	PSD3	1.25102944685335e-10	-0.680490416867854	0.396	0.607
					PSEN1	0.922835701592773	0.312353345026147	0.367	0.427	MYO1D	6.1291282692646e-11	-0.680700690170966	0.331	0.563
					FUT8	0.809980353955403	0.312209627770065	0.273	0.305	CD46	2.46061031263493e-11	-0.682969219442129	0.327	0.579
					SF1	0.236351928190296	0.311429570153493	0.367	0.378	ENSG00000237499	0.000291286957652192	-0.683831198779557	0.27	0.391
					ZFAND6	0.364549036170396	0.31142541117335	0.66	0.762	NAALADL2	6.54649109346039e-11	-0.683890418781591	0.306	0.549
					LATS2	0.0243734956189171	0.311387409170333	0.3	0.244	DMKN	4.39130027911967e-13	-0.684046129439608	0.162	0.419
					RAPGEF6	0.123405713022287	0.310869269510253	0.327	0.312	MORN2	1.41981541631845e-11	-0.684272875275188	0.223	0.484
					CMIP	0.00223487885388494	0.310754188597218	0.547	0.487	SORBS2	5.33689606478829e-12	-0.684832006439094	0.223	0.488
					PHC3	0.0131035063937606	0.310475501974296	0.333	0.268	FAM92B	1.1582321451523e-11	-0.687476904088576	0.187	0.433
					ANPEP	0.00114621470360048	0.30899540447647	0.267	0.169	ENSG00000234062	5.03683059637367e-14	-0.688836143244594	0.209	0.482
					DYM	0.151009896441935	0.308514528776591	0.433	0.431	ADCY9	5.30821470400452e-09	-0.689645870241322	0.248	0.435
					MLLT3	0.00872034279568339	0.308338402749987	0.28	0.472	KIAA0556	1.59214120391627e-12	-0.690853615955958	0.284	0.532
					SEC23A	0.789482769667696	0.308266925150359	0.293	0.334	ENSG00000231621	2.20474033363811e-10	-0.691155915220925	0.173	0.391
					ENSG00000239470	0.245998266818728	0.308117344109822	0.26	0.37	GRAMD2B	1.06074442805213e-09	-0.691773451434013	0.144	0.352
					IQGAP1	0.0287380511892355	0.307961516297524	0.707	0.822	CLEC19A	9.17893427508059e-11	-0.692264354289321	0.169	0.401
					CSPP1	0.0255326957970532	0.30775785293165	0.253	0.192	PLEKHA5	1.38078561911805e-11	-0.69295627261641	0.349	0.605
					VPS13C	0.10737132390389	0.307485028324557	0.353	0.339	TTLL5	1.24178624080472e-13	-0.694646120722055	0.378	0.642
					STAU2	0.0421994067211357	0.307322947293202	0.327	0.28	DSTN	4.15596855963758e-11	-0.694815782619809	0.424	0.658
					WAPL	0.703115804245421	0.307021582917649	0.3	0.334	MYO1E	3.31808893872201e-09	-0.696910853855156	0.446	0.646
					EIF1AX	0.0713603203530548	0.30652603962981	0.313	0.47	SRGAP3	1.87233546394135e-13	-0.697331450049895	0.234	0.514
					XIAP	0.0254813583339683	0.306266298096859	0.287	0.234	CERS6	5.02828447089311e-09	-0.697560935349744	0.381	0.581
					RBM3	0.177502982096606	0.306119674663351	0.367	0.378	KIAA0319	1.60096932195174e-10	-0.697746211514584	0.209	0.431
					ACTR3	0.593428994835078	0.305570281193944	0.347	0.396	FAM216B	2.27837238034241e-12	-0.699720581582158	0.14	0.377
					ARMH3	0.101585185120786	0.305550244508162	0.38	0.359	SLC22A23	4.22206829055008e-11	-0.700538196358318	0.173	0.409
					OSBPL9	0.677246166367026	0.305441687638857	0.38	0.41	CDHR4	4.588321803586e-14	-0.700940457757458	0.187	0.46
					YME1L1	0.858330262225086	0.305348893239651	0.38	0.432	SREBF2	5.22064127841324e-08	-0.701056119381088	0.342	0.504
					TCF25	0.197333798354029	0.305137859318854	0.467	0.507	SYT17	2.51709881931088e-12	-0.701157837452421	0.133	0.366
					APBB2	0.136117570870508	0.304968691706614	0.313	0.289	PRDM11	1.03783963440772e-12	-0.70172883815657	0.079	0.294
					TPTE2P6	0.00325286994770323	0.304785936142834	0.287	0.202	LRRC6	5.06460940995493e-14	-0.702993899496854	0.165	0.425
					TBC1D15	0.0734711371966125	0.303720845267915	0.34	0.314	ODF2L	8.21741902668304e-13	-0.703640031010977	0.273	0.542
					ATOX1	0.810229620763863	0.303484144804083	0.333	0.38	MNAT1	2.34426300554257e-12	-0.703753773030429	0.255	0.502
					LARP1	0.549120975543546	0.302771224339941	0.26	0.274	IL7	4.87070868125436e-13	-0.704196629322172	0.194	0.449
					YWHAG	0.105001297614682	0.302578364891254	0.373	0.373	CABCOCO1	5.87121551697608e-13	-0.706447281539568	0.205	0.47
					SEC24D	0.200794471812819	0.302108798540747	0.307	0.288	ADGB	5.2077224376019e-12	-0.707017161078959	0.281	0.545
					TRAF3	0.595966914399001	0.301745696530531	0.4	0.441	TOGARAM2	1.05740468888681e-12	-0.707244639199688	0.201	0.455
					CPQ	0.00105407610670119	0.300779974726603	0.273	0.179	C8orf34	9.54372710486839e-12	-0.708319853143779	0.277	0.549
					SMG7	0.0608429301178909	0.300296017233583	0.3	0.257	ZNF440	4.60733727295147e-12	-0.709615144761432	0.216	0.468
					ENSG00000229267	0.755304318328173	0.30013223517093	0.507	0.672	WDR66	1.05348322663957e-11	-0.709932494835291	0.252	0.504
					ZMIZ1	0.0481350168009506	0.299953620115733	0.313	0.271	IFI27	7.73412963716694e-06	-0.709996147905972	0.212	0.36
					FAM120A	0.321982167055837	0.299748049602691	0.387	0.405	ARHGEF38	1.95912131681226e-10	-0.712001912957895	0.219	0.439
					ENSG00000259628	0.0714525332871993	0.299272010426388	0.333	0.288	KSR1	1.08708712916305e-09	-0.712295414013105	0.23	0.441
					SUZ12	0.0711886795946765	0.299093610270637	0.253	0.213	FHAD1	7.96269681843082e-14	-0.71272056865141	0.291	0.587
					TET2	0.323976636788523	0.299082664191981	0.393	0.411	HSPA12A	6.75598216316355e-10	-0.714171100535402	0.108	0.296
					IGF1R	0.27978004112305	0.29883800766842	0.34	0.341	LRIG1	7.81262990076131e-12	-0.715176440476443	0.162	0.403
					DMD	0.80653971918614	0.298738591099807	0.287	0.319	MPDZ	1.18488949884653e-11	-0.715941504480443	0.187	0.427
					PRDM2	0.759586810531748	0.298471840858857	0.327	0.363	CATSPERD	6.26307223578073e-12	-0.715980439283779	0.209	0.455
					DCAF5	0.252056804563931	0.297952209828989	0.327	0.332	PBX1	8.16347477744582e-11	-0.716209097668444	0.216	0.439
					YWHAQ	0.875730733069101	0.297946261289985	0.453	0.536	CFAP52	1.1080578188362e-13	-0.716433073007603	0.248	0.545
					FAM172A	0.0952428855486022	0.297828109023494	0.427	0.422	WDR54	1.51484080647729e-12	-0.717147510570122	0.176	0.431
					FBXO42	0.00189092019590742	0.29771840009786	0.34	0.247	SNED1	7.62961783236529e-11	-0.718269582285667	0.237	0.472
					BBX	0.036016918494804	0.297499465479474	0.447	0.437	SNCAIP	3.02437209105775e-13	-0.718347872815925	0.155	0.399
					LAMP1	0.494448567039052	0.297459743585073	0.353	0.457	FLNB	5.43650050039421e-11	-0.722635746664145	0.273	0.508
					UBQLN1	0.208090736098339	0.297297628205027	0.287	0.272	NEK11	6.62104035875928e-16	-0.723267184688547	0.284	0.613
					G3BP2	0.573620930641606	0.297196667732637	0.273	0.294	SNTN	3.70116235156059e-13	-0.724029202381952	0.209	0.5
					MAML2	0.352857302655196	0.297172566986402	0.613	0.677	LINC02345	1.36828108030106e-11	-0.726039310522239	0.219	0.466
					CMSS1	0.266029186504725	0.296748633744971	0.32	0.307	METTL27	5.09395375734736e-15	-0.726556270640544	0.054	0.287
					WIPF2	0.169579200536618	0.296534436542687	0.307	0.299	GRM7	3.31605791256779e-07	-0.727000624010854	0.14	0.302
					FOXP1	0.344897056426511	0.296375942463984	0.827	0.914	ADGRV1	8.31868597929152e-13	-0.728880934510922	0.169	0.409
					GABPB1	0.534730072332143	0.295921059162261	0.293	0.307	CDS1	4.71135780615672e-15	-0.729445742409627	0.201	0.488
					TAOK3	0.0171639090040145	0.295723027122362	0.707	0.744	SPATA6L	8.74989777824963e-13	-0.72983882606457	0.205	0.46
					SYTL3	0.424875170483377	0.295683041641232	0.493	0.592	PKIB	1.74218531914446e-10	-0.730428057254158	0.151	0.358
					NR3C1	0.298715997455478	0.295600607149424	0.453	0.505	IQCH	3.3680477516351e-14	-0.731821701521681	0.212	0.506
					SLC6A6	0.451716889916812	0.294728064114806	0.307	0.316	C11orf88	1.5507249652986e-12	-0.735516791656046	0.176	0.441
					RPS27L	0.396323618541915	0.29463202523284	0.433	0.58	KCNMB2	7.21037108344689e-13	-0.735895807517305	0.237	0.52
					PLAGL1	0.422105130840078	0.294408684794501	0.287	0.301	ENSG00000258752	6.16715881676114e-10	-0.736623562766411	0.183	0.397
					ZBTB20	0.102328328176368	0.294207224355354	0.647	0.859	RABL2A	1.13676826985269e-14	-0.737269273524748	0.205	0.496
					ATP6V0B	0.988488930779892	0.29401645587228	0.4	0.52	BICC1	6.52634594990608e-14	-0.741017787456352	0.176	0.443
					LIMS1	0.0157421517834955	0.293840559723775	0.527	0.514	AGAP1	5.35708590063019e-13	-0.741184525480536	0.32	0.569
					RPL15P3	0.0476950963351808	0.29376427933903	0.333	0.494	PALLD	1.94161352118443e-11	-0.743269873184256	0.299	0.534
					LUC7L	0.081742329778055	0.293495617081535	0.313	0.274	EVA1C	1.17387675469573e-12	-0.744588761130625	0.313	0.575
					ATP6V1H	0.104199180716582	0.29246481582885	0.287	0.251	MORN5	2.62390166319567e-11	-0.745018332535847	0.191	0.429
					UBB	0.146090110065015	0.292402105263605	0.253	0.23	SYNE2	3.24766638113162e-11	-0.745335407681313	0.381	0.625
					THRAP3	0.427032557613382	0.29181671449676	0.453	0.518	RSPH9	8.0859314248549e-14	-0.745487982783364	0.245	0.526
					LPP	0.0488240509522845	0.29177065348551	0.747	0.827	ENSG00000270149	3.81915878704627e-11	-0.745673145242011	0.23	0.466
					MTHFD1L	0.115724874233741	0.291673872776775	0.353	0.322	DNAI2	4.58461719642293e-14	-0.746472114018864	0.248	0.557
					HK2	0.457080786493488	0.291292871695428	0.287	0.294	BBOF1	5.157633533708e-12	-0.747834676935784	0.234	0.49
					ASCC3	0.0967633856468271	0.2911081357945	0.293	0.265	EGFEM1P	4.86229122458547e-11	-0.747981085453923	0.205	0.433
					WDR7	0.0513142273824909	0.290828901624432	0.253	0.205	WDPCP	2.68944830295843e-14	-0.748500840538679	0.353	0.621
					FERMT2	0.71646000178292	0.290058224306609	0.22	0.264	NME7	1.69459218810163e-14	-0.748929428196331	0.266	0.545
					CDC42BPB	0.0753625006874842	0.289909160016193	0.313	0.277	CLU	8.93882539783091e-10	-0.750182647551067	0.237	0.46
					TPTE2P5	0.312578843508542	0.289477296413689	0.26	0.249	SLC20A2	6.62436503970376e-09	-0.750361388823466	0.263	0.46
					RHOQ	0.258555750576913	0.289081958254029	0.36	0.357	LIPH	4.16321912491391e-13	-0.751306132038954	0.137	0.377
					TMEM87A	0.580691060961448	0.288912626849525	0.513	0.641	AKAP6	8.15383674825859e-11	-0.754452528798551	0.313	0.528
					GMDS-DT	0.428311606256928	0.288632319433756	0.24	0.305	GSTP1	1.32331896482553e-09	-0.756557674330439	0.662	0.769
					MYO5C	0.119313900458639	0.288499578956887	0.2	0.299	SEMA4B	6.77016531368647e-09	-0.757018059756462	0.133	0.316
					ENSG00000275740	0.0638614100840344	0.287891691150094	0.327	0.29	LAMA2	4.09912875690067e-10	-0.757586860634923	0.14	0.342
					NBPF26	0.461704522223292	0.287817081709455	0.34	0.374	ARHGAP42	2.13123163407285e-09	-0.758150607014898	0.219	0.423
					B4GALT1	0.345901871341081	0.28780606405189	0.633	0.739	IFT172	2.38498748527359e-14	-0.759472391714039	0.223	0.494
					MYCBP2	0.397544375929914	0.287480662512718	0.28	0.284	ENSG00000284727	5.54361358078491e-13	-0.761051498471895	0.191	0.445
					ZFYVE16	0.0895225171343795	0.28742467677741	0.253	0.221	CEP126	9.79029036737325e-15	-0.761887247004769	0.241	0.547
					NBPF19	0.415388669450911	0.287066784886348	0.493	0.589	PER2	8.46967168520645e-10	-0.761919680921718	0.255	0.464
					MYL6	0.704919121869454	0.286826793038152	0.727	0.865	NAV2	2.31077961136761e-13	-0.762420099083306	0.266	0.53
					PLSCR1	0.0286880913688474	0.286706479940119	0.28	0.225	SMIM22	6.54002942952072e-13	-0.767178672433123	0.209	0.488
					SUB1	0.463109588909996	0.28662770676295	0.467	0.593	ENSG00000224479	4.57837578529078e-11	-0.767489321867756	0.201	0.445
					NCOA2	0.404188855499698	0.286060461615247	0.527	0.593	SHROOM3	2.53560968341036e-14	-0.768397987436046	0.209	0.496
					WTAP	0.222416723496702	0.286029182445983	0.333	0.428	BBS9	3.97866133264853e-12	-0.768866378234806	0.32	0.551
					CYCS	0.67142068741074	0.285971310385351	0.34	0.422	TACSTD2	5.41784435178017e-13	-0.770022373608211	0.14	0.389
					RILPL2	0.94582806762759	0.285723742647555	0.333	0.39	CAPSL	2.20888368303224e-12	-0.771792648912922	0.191	0.449
					TM9SF2	0.446715983614015	0.285533427789215	0.313	0.325	IGF2BP2	9.19043068201092e-15	-0.774195749956016	0.324	0.601
					SON	0.0638633208597305	0.285228700957693	0.613	0.672	FGF14	1.12545627308542e-14	-0.774288011547566	0.309	0.597
					GATAD2A	0.0482977224975111	0.285193891535165	0.42	0.388	CASC1	9.33250852859753e-14	-0.777857749810485	0.212	0.484
					USP36	0.381932924393455	0.284729258927104	0.393	0.423	ITPKC	0.000195485506985271	-0.778564955530943	0.162	0.269
					UBA2	0.136330686143026	0.284653101630053	0.253	0.222	UBE3D	3.38121819288616e-12	-0.779919475633861	0.173	0.407
					PDXDC1	0.0768160106445776	0.284386678748356	0.507	0.522	SMYD3	5.11602479127348e-12	-0.781182151083275	0.46	0.686
					CPEB3	0.0237431897385122	0.284289685922837	0.26	0.199	VWA3A	4.98069437782407e-15	-0.781304028420582	0.245	0.555
					RAB20	0.181171351524465	0.28416772175429	0.38	0.379	RFX3-AS1	1.35407042124791e-14	-0.784995250443924	0.169	0.433
					ENSG00000258539	0.0354842752156078	0.284107775423974	0.273	0.216	PDE4D	2.40636982508819e-14	-0.785757347089044	0.514	0.751
					NAA50	0.0694779480718727	0.283764126838349	0.34	0.31	RALGPS2	1.34100127592296e-13	-0.787410028633099	0.241	0.494
					POGZ	0.595251695430433	0.283495149008709	0.34	0.386	CCDC146	1.04762528804489e-15	-0.790452753308198	0.259	0.575
					SF3B1	0.316899817321972	0.283043662540256	0.36	0.381	LDLR	7.56071286829932e-08	-0.791293802119265	0.194	0.358
					C6orf106	0.249839168010206	0.282287613584307	0.373	0.384	FANK1	3.35953564639149e-15	-0.796448641460426	0.255	0.571
					PTBP2	0.300140471209252	0.282126941761953	0.333	0.326	NFIA	6.50558741114304e-15	-0.799915085914406	0.414	0.692
					PPARD	0.100211935069315	0.2818483657558	0.467	0.474	SPEF2	8.37373471328654e-14	-0.800460975595357	0.237	0.524
					TBC1D8	0.00826858989498537	0.281803382510966	0.353	0.277	C9orf116	1.03856346258394e-11	-0.80170245134712	0.209	0.455
					SUPT6H	0.236506432563853	0.281445057353128	0.4	0.413	ARMC4	2.78470189937709e-16	-0.801815629701384	0.237	0.549
					SH2B3	0.0400879117407621	0.28141400251411	0.26	0.199	DYNLL1	1.17096454996413e-10	-0.802392668932121	0.547	0.706
					ENSG00000264281	0.012371784135478	0.28136924531289	0.2	0.348	FAM160A1	1.33550222697485e-12	-0.80413073520553	0.158	0.395
					OXNAD1	0.31672787335472	0.280822353983756	0.22	0.295	LRBA	2.45023484547546e-16	-0.804380023558377	0.471	0.725
					POR	0.148353466034315	0.280588006055256	0.413	0.418	PHLPP1	4.14834353112446e-13	-0.805661281240158	0.299	0.559
					PDIA3	0.0653717546733601	0.280490519239074	0.52	0.539	CFAP100	4.22696880736443e-15	-0.806525788022601	0.18	0.458
					MYO9A	0.433225232013594	0.279911753608929	0.407	0.555	RHPN2	1.67908435512707e-11	-0.808019923653123	0.165	0.383
					GPRC5A	3.34000891018031e-06	0.27962370663497	0.367	0.728	SPAG1	7.88014400744292e-16	-0.81046998271555	0.248	0.543
					ACSL3	0.34169104495003	0.277461099114113	0.48	0.512	PROM1	2.78834944231015e-12	-0.811029358553517	0.09	0.304
					ENSG00000229180	0.303174242352809	0.277278041323236	0.353	0.36	WDR60	7.36103192488639e-18	-0.813438977687441	0.237	0.563
					MT-TQ	0.00101492346452363	0.276987876727941	0.3	0.196	ERICH3	7.77224119838704e-16	-0.815027701422542	0.227	0.551
					PCCA	0.0114324164417204	0.276386070611765	0.373	0.307	CCDC78	4.03896039793851e-15	-0.815974726026427	0.198	0.5
					STX5	0.13471761181391	0.276370902286943	0.387	0.369	ARMC2	2.50963896458115e-18	-0.820906735904733	0.234	0.573
					RPS6KB1	0.998365987657709	0.275862105130954	0.227	0.251	DYNLRB2	1.60902812386604e-13	-0.821317779644948	0.198	0.466
					EXT1	0.850093772030619	0.275792844306913	0.487	0.605	ZBBX	4.32305401117196e-16	-0.822218287006439	0.227	0.547
					LSM14A	0.35276980776062	0.275712713469741	0.38	0.406	STRBP	1.83412487179095e-14	-0.824589339214981	0.295	0.575
					STK24	0.408121032639352	0.275675710713855	0.327	0.33	CLDN3	1.9261482591389e-13	-0.825090693981571	0.14	0.397
					PPM1B	0.22645817914505	0.275306370950976	0.38	0.396	KIF21A	1.49260628121755e-14	-0.825656361774739	0.191	0.464
					BZW2	0.406369499752017	0.275244679800403	0.233	0.301	IGF1R	1.54715220786411e-15	-0.828670518011887	0.353	0.621
					UBL3	0.70120204033182	0.275154715371038	0.48	0.553	SPATA17	4.53743185523054e-17	-0.833426766667416	0.248	0.577
					WDFY2	0.167087484421891	0.274953580637394	0.347	0.333	CASC15	8.8847074447216e-12	-0.837031340268124	0.194	0.421
					P4HB	0.395736825174528	0.274307722584094	0.38	0.407	AFDN	4.82397910404748e-14	-0.837497155791564	0.309	0.551
					SCFD1	0.26431578952399	0.273955672622607	0.387	0.406	NBEA	4.8709616231057e-14	-0.837499257474666	0.263	0.542
					TLK1	0.106405994366674	0.273364784565866	0.313	0.289	SDK1	2.36554368816209e-15	-0.837740915645072	0.335	0.625
					POM121C	0.0335351721867463	0.273149791936833	0.293	0.244	DNAI1	1.40982418809217e-15	-0.838303170107436	0.237	0.545
					CEP70	0.0367015192417792	0.272999228293086	0.24	0.389	TSPAN1	1.16506810443165e-13	-0.838606992070652	0.234	0.534
					SMG6	0.516175951890445	0.27285063950934	0.4	0.439	GRM5	3.96096694108197e-11	-0.840348353362687	0.133	0.348
					KCNQ1OT1	0.543740079173516	0.272303424500919	0.207	0.258	SGMS2	4.4377556584663e-13	-0.842866427971982	0.302	0.573
					TRPM7	0.674817084711141	0.272071584456125	0.4	0.45	CHST6	6.53162234033327e-13	-0.843313622332885	0.112	0.342
					RNF13	0.308088015187939	0.271979964665645	0.253	0.246	LINC01876	3.59894439384751e-13	-0.843534383529766	0.112	0.358
					CASC4	0.234044320509419	0.271957991988916	0.273	0.257	SLIT2	4.60623792379865e-10	-0.843745196149528	0.169	0.379
					SNX6	0.0394512183077962	0.271898690182989	0.353	0.313	CSPP1	2.27129669670261e-16	-0.847504517850957	0.291	0.601
					IFNGR2	0.515876137979387	0.271483012974287	0.387	0.44	CYP4Z2P	3.65128826856496e-12	-0.852450034066611	0.216	0.472
					SKIL	0.916694264132501	0.271362961611855	0.367	0.418	LINC01091	3.66787631917485e-16	-0.85311192694358	0.234	0.561
					TBRG1	0.294292738383696	0.269967536557432	0.307	0.295	ENSG00000259628	4.00596983382885e-13	-0.854673622405141	0.464	0.666
					PARP8	0.00699676412357041	0.269874343123335	0.387	0.32	PLCH1	1.20130101173093e-15	-0.85617529054349	0.23	0.532
					ST3GAL1	0.146403685189555	0.269798292700316	0.393	0.381	CFAP44	4.47741883931039e-17	-0.856929952525058	0.219	0.54
					DTNBP1	0.00151484170132769	0.269469103541137	0.253	0.167	PRDX5	5.66750380871566e-10	-0.858987471572316	0.496	0.67
					MORF4L2	0.19338115446319	0.268972881160613	0.553	0.572	SHANK2	3.42993189604904e-15	-0.85908072077549	0.313	0.603
					XRCC6	0.40566945891844	0.26890362986637	0.407	0.456	TRIM2	1.56672358769196e-13	-0.860715046089726	0.255	0.512
					MICU1	0.589943564923669	0.268749642389012	0.413	0.462	EFHC2	9.53271378851786e-17	-0.861231381105293	0.155	0.439
					HIPK3	0.927270824584536	0.268679183283898	0.4	0.48	DNAAF1	1.76795744679476e-15	-0.862662577488592	0.291	0.595
					TERF2IP	0.767389986257159	0.268641922495408	0.273	0.33	EFCAB2	1.96552091634376e-15	-0.864478548020643	0.317	0.603
					GALNT11	0.600404484680566	0.268268356590764	0.28	0.3	GLIS3	1.7130009744331e-13	-0.86477682343287	0.313	0.573
					ETNK1	0.0846705310959263	0.267492765940464	0.433	0.437	MTSS1L	1.54795811138569e-16	-0.86568643134928	0.155	0.437
					INSIG1	0.0107667617153148	0.267340763046607	0.22	0.368	TMC5	4.88839170519233e-16	-0.867830280617274	0.27	0.609
					GNAQ	0.108484389806173	0.267192229286242	0.733	0.837	PARD3	1.33008808369341e-14	-0.871701524191729	0.324	0.611
					SLC19A2	0.662396677939281	0.267156704480471	0.287	0.353	MCU	2.21623548632379e-14	-0.882364459781456	0.342	0.609
					PITPNB	0.568194683830522	0.267141808711043	0.353	0.37	NEBL	2.27131850524813e-14	-0.886131463829856	0.216	0.5
					NPIPB12	0.102322505545302	0.266991820869933	0.253	0.213	RAB11FIP1	1.7013904713461e-11	-0.886404620376283	0.403	0.623
					ARID2	0.101637440955258	0.265822385482647	0.387	0.371	TSPAN19	8.28165277970977e-16	-0.888246632315721	0.18	0.474
					ENSG00000146677	0.338414700219067	0.265324444391329	0.347	0.462	ANKFN1	8.9317448091105e-18	-0.888978460045246	0.259	0.613
					MARK3	0.133595223637097	0.265306928365942	0.613	0.69	ABCA13	2.46434431642959e-11	-0.891856894456169	0.234	0.476
					PIK3CB	0.0726049298913511	0.265226897202061	0.42	0.398	ENSG00000257261	2.97285930082509e-17	-0.892643026422966	0.266	0.595
					UQCRC1	0.881477413054886	0.264605080153597	0.22	0.252	PACRG	8.40670886371498e-19	-0.892800638526436	0.299	0.648
					FCGRT	0.600403282610621	0.264452220544919	0.407	0.47	ARMC3	3.26515100469405e-18	-0.89449633737196	0.237	0.595
					MTPN	0.12117770808017	0.264278845942817	0.287	0.257	TTBK2	5.78062182776389e-20	-0.894693069977566	0.173	0.504
					NCOR2	0.11953245094437	0.264186538069231	0.447	0.459	ENSG00000283674	1.24795751694369e-18	-0.895032018850073	0.356	0.704
					HSPA1B	0.0879107764734398	0.263891251758515	0.307	0.412	NEDD4L	7.44185848883897e-12	-0.896659841172419	0.388	0.619
					ADNP	0.22017319936447	0.263851756237548	0.353	0.343	ZBTB20	2.47367567659171e-18	-0.898863743411005	0.453	0.753
					SKI	0.983960770615963	0.263430799751589	0.253	0.283	WWTR1	1.8729404300029e-10	-0.899354583547942	0.295	0.5
					FAM177B	0.0604911589910777	0.263365109106867	0.173	0.271	MAGI1	1.91108813606591e-15	-0.899437692181898	0.338	0.636
					ELF1	0.0942128109367572	0.263242222914714	0.62	0.683	POU2AF1	2.22112890551115e-12	-0.901005456504746	0.147	0.377
					TTC3	0.10748829135291	0.26314722960685	0.44	0.447	ENAH	1.28382768600451e-13	-0.903229241957609	0.252	0.508
					CRYBG1	0.047667704456504	0.263032031044958	0.313	0.272	C9orf24	4.98003591630596e-13	-0.904185134916992	0.234	0.52
					NFAT5	0.0925723708883863	0.262940945596738	0.653	0.738	FAM13A	4.19334741069255e-16	-0.90535178294723	0.306	0.595
					MED13	0.122677157153577	0.262806688009639	0.507	0.518	HIST1H2BD	0.000426625044415916	-0.906791484700276	0.201	0.314
					WWOX	0.79024484848791	0.262290338100362	0.54	0.659	WWC1	4.18205397946735e-12	-0.907906091577898	0.187	0.419
					SCAF8	0.869765380389713	0.261823112906587	0.307	0.335	CES1P1	3.71042665128016e-14	-0.91338722463484	0.227	0.476
					LRMDA	0.040009323742634	0.261617255314564	0.68	0.765	C11orf49	7.02321911468083e-17	-0.917929746680474	0.353	0.652
					SIPA1L1	0.0176678954349512	0.26136812006126	0.68	0.738	CETN2	1.0329625893482e-11	-0.918148025513601	0.273	0.514
					BCAP31	0.729940646061344	0.261273645533601	0.313	0.369	HMGN3	5.8653712930468e-16	-0.918232246135517	0.403	0.674
					FCHSD2	0.231480015773917	0.261249838115784	0.46	0.481	LINC00511	1.03203509248794e-08	-0.924732733640905	0.237	0.431
					CDC27	0.237516246577126	0.261129630131858	0.287	0.257	DTHD1	1.20994811902096e-18	-0.936473656826802	0.223	0.577
					YY1	0.681437231752812	0.261058243156672	0.3	0.334	BCAS3	1.02403683934361e-16	-0.93704763160195	0.54	0.765
					LLGL2	0.955136406136903	0.260765134930116	0.247	0.288	GRHL2	1.1872045098645e-16	-0.938061775669199	0.219	0.514
					CTNNA1	0.701553434680605	0.260679444140845	0.647	0.781	FTO	1.5764131954981e-11	-0.939284994523316	0.36	0.613
					SRGAP2	0.00261856229378267	0.26063969661921	0.353	0.264	MS4A8	5.42104945291254e-19	-0.941565825274028	0.234	0.605
					SRRM2	0.677384524063633	0.260241899040888	0.413	0.513	WDR49	9.05308401164693e-18	-0.946940413800044	0.281	0.599
					ZNF292	0.7648646844822	0.259880314027723	0.313	0.345	C20orf85	4.46891267835123e-15	-0.947700277355064	0.223	0.534
					PLEKHM3	0.404126284590497	0.259631717954135	0.26	0.251	VWA3B	2.4475397024532e-19	-0.948384078374633	0.223	0.573
					ZNF638	0.763419365633992	0.259174962445014	0.407	0.47	GNA14	7.88170488179474e-17	-0.951276198284982	0.277	0.599
					SYF2	0.9728506083898	0.258911391586741	0.313	0.355	FAM227A	5.77410751708014e-19	-0.954924697996621	0.252	0.569
					EXOC6B	0.702380552283281	0.258700345905118	0.32	0.374	DNAH6	2.71752253616445e-20	-0.956741382955736	0.291	0.66
					MFSD14B	0.00237439650697865	0.258586776878966	0.36	0.268	DNAH10	7.57371128465153e-20	-0.958968808112643	0.219	0.555
					RPS26	0.310461859228793	0.258554397715304	0.507	0.705	UBE2H	8.85944018367698e-15	-0.959433217612993	0.579	0.781
					CUL4A	0.106740991650653	0.258375535267845	0.293	0.259	KIAA1217	3.61452483260693e-15	-0.961676558460201	0.281	0.538
					RTF1	0.823373565973447	0.257788043055887	0.333	0.375	OMG	4.90530830365671e-11	-0.961729882575742	0.162	0.387
					YARS	0.332712261494446	0.257230969066893	0.313	0.321	CPLANE1	3.93619498096257e-17	-0.967406281902264	0.216	0.504
					REEP5	0.246475227974529	0.257224721572783	0.38	0.392	AQP4-AS1	9.23941625380346e-17	-0.968020030585894	0.288	0.611
					DHX15	0.74980876637312	0.256411720947319	0.36	0.435	GSTA1	6.56002237060474e-12	-0.97537541673568	0.158	0.391
					SMARCC1	0.321208255190489	0.256332941720866	0.407	0.433	MUC4	6.21451616510015e-14	-0.976804321477621	0.198	0.464
					AGPAT3	0.0113577724478457	0.255339555358962	0.3	0.232	EFCAB6	5.47495242890301e-17	-0.982857619566551	0.338	0.623
					GTF2I	0.711945674820556	0.255152690936289	0.267	0.281	CYP4B1	4.1682959080585e-15	-0.983944003644208	0.169	0.441
					S100A11	0.226871475770302	0.255101972158227	0.627	0.859	ECT2L	1.53870836425613e-17	-0.986779317750766	0.263	0.585
					CUL1	0.811846585196072	0.254682566529869	0.4	0.468	NCOA7	8.0301707061629e-11	-0.987215383052104	0.183	0.389
					RANBP2	0.947082676791421	0.254638443768726	0.453	0.565	USP54	1.40890193678967e-15	-0.992435690715142	0.295	0.565
					KIAA1958	0.924544892842461	0.253661377106285	0.233	0.265	FAM183A	1.57721955953795e-15	-0.993050184599877	0.227	0.54
					HSP90B1	0.448301675785488	0.253616723742659	0.467	0.53	CLDN4	1.63749148619553e-19	-0.993875467057858	0.165	0.494
					FOXJ3	0.694617248007036	0.253046271905684	0.3	0.323	CFAP43	9.94920924316979e-19	-1.00455057423364	0.252	0.611
					CHD4	0.321306365927697	0.252923085933482	0.34	0.336	DYNC2H1	2.65461795492591e-19	-1.00863425007135	0.288	0.613
					MAN2A1	0.112652906432726	0.252594924631532	0.3	0.269	EFHC1	1.21488497866587e-19	-1.00999001881951	0.245	0.575
					VPS8	0.241650083560409	0.252330956938521	0.28	0.265	FOXP2	1.2981417485191e-18	-1.01737589442207	0.263	0.593
					ACOT9	0.0107320931325	0.251722325322605	0.273	0.203	SYNE1	5.4993697404185e-19	-1.01834041128875	0.349	0.678
					TMBIM6	0.837725747915126	0.251572178060162	0.593	0.759	SPAG17	5.08921182770639e-22	-1.02492795241135	0.237	0.625
					ATP5ME	0.626352456523588	0.251299143307658	0.38	0.498	RNLS	9.86070836034899e-19	-1.02751382231373	0.266	0.613
					RNF115	0.594880596444469	0.251268890013173	0.213	0.253	DNAH3	2.9365401005951e-19	-1.03072966872876	0.273	0.625
					DNAJC1	0.555426029885779	0.251262931670157	0.493	0.565	RP1	6.31322306672591e-19	-1.03747688614764	0.266	0.644
					ULK4	0.0444182029570636	0.251117105084318	0.307	0.254	WFDC2	2.86659115879927e-17	-1.04315140822056	0.201	0.514
					IFNGR1	0.490648603534849	0.25105642765344	0.32	0.329	ESRRG	1.60470672513739e-15	-1.04564327553165	0.263	0.559
					ASB3	0.848889265285411	0.250293640108188	0.267	0.289	SLPI	8.63672392685352e-16	-1.05226212569323	0.241	0.538
										PTPRT	1.60926985437257e-14	-1.05482906794245	0.273	0.559
										DNAH5	3.92307784824014e-20	-1.06713203098838	0.273	0.628
										CDHR3	5.94426650019143e-19	-1.06749181038083	0.259	0.621
										TPPP3	4.33961124960051e-17	-1.07359979486287	0.245	0.581
										DCDC1	4.17054846696943e-19	-1.08264097356633	0.299	0.626
										DMD	8.42666739992842e-20	-1.08605832825477	0.388	0.678
										CFAP47	2.10334587873656e-20	-1.08855353400682	0.263	0.607
										LMNTD1	8.48346038654782e-20	-1.09029755105098	0.237	0.593
										NEK10	5.61076264694492e-18	-1.09252752509705	0.342	0.632
										RFX3	2.72041705938764e-20	-1.09717315126565	0.421	0.717
										ULK4	1.65425238905972e-21	-1.10779178684945	0.371	0.69
										AGR3	4.77347167262709e-16	-1.11813663360169	0.23	0.54
										STK33	1.73321805293358e-21	-1.11856920786802	0.255	0.646
										LRRIQ1	4.51778705357674e-22	-1.12077598018517	0.255	0.636
										TTC29	1.72631065472454e-21	-1.12333856614396	0.23	0.587
										C1orf194	8.97275140572346e-16	-1.14587480114159	0.216	0.514
										FXYD3	5.71245140060047e-17	-1.14845600301669	0.216	0.52
										GDF15	6.64872531941608e-10	-1.15034010608703	0.086	0.261
										CAPS	1.24773500555024e-19	-1.15261758866404	0.241	0.617
										ANK3	6.41893171787152e-21	-1.15611896981983	0.345	0.67
										TMEM232	6.11280699076089e-21	-1.16298222430974	0.27	0.632
										HYDIN2	9.6307935797447e-24	-1.1689312301893	0.248	0.634
										AGBL4	8.73820315485116e-21	-1.16919712209192	0.342	0.684
										DNAH11	4.2571451108723e-22	-1.19692577163563	0.295	0.662
										SPAG16	3.0309135471429e-21	-1.20172056797365	0.317	0.66
										PLAC8	4.95560356260573e-17	-1.22358421588602	0.248	0.542
										MAPK10	4.35862331490325e-22	-1.25824860587218	0.309	0.656
										ELF3	8.24147771926532e-21	-1.25949554904277	0.23	0.571
										TACC2	3.86025541410114e-18	-1.27062050305934	0.266	0.567
										RSPH1	3.621376733762e-23	-1.27456066489331	0.259	0.636
										CFAP54	3.6495101021321e-24	-1.27558587686375	0.263	0.644
										DNAH9	2.40542532140685e-22	-1.30724927798383	0.32	0.65
										DNAH7	6.76372587537295e-23	-1.30947785841449	0.295	0.644
										CDH1	1.05145914955622e-14	-1.34611907806043	0.252	0.502
										HYDIN	2.78160374964963e-24	-1.34709503477962	0.281	0.656
										CFAP299	2.19657085926997e-25	-1.39646841152754	0.288	0.668
										DNAH12	4.2024244523391e-24	-1.48422743384885	0.317	0.666

## Sheet: COPD M vs. F
Supplementary Table E3. List of DEGs between males and females from COPD donors.
ATII_Female					ATII_Male
genes	p_val	avg_log2FC	pct.1	pct.2	genes	p_val	avg_log2FC	pct.1	pct.2
MYH9	0.163191085035671	-0.250555896494134	0.679	0.663	C1QA	1.21024979704561e-29	3.30115351039356	0.543	0.152
RBBP6	0.122690789356454	-0.250701151167689	0.253	0.298	CRIP1	3.02429860624016e-31	3.29426573215458	0.656	0.254
MARCH7	0.0179693784640183	-0.251019391637208	0.317	0.401	FTL	3.79833878941153e-34	3.22257593943169	0.986	0.934
HDLBP	0.0484047191762585	-0.251155996999035	0.33	0.399	APOC1	2.85172110762496e-23	3.14198201847729	0.588	0.252
TAB2	0.0948054928685208	-0.252510654739037	0.321	0.377	TYROBP	3.62611156295734e-35	3.03865926437353	0.579	0.152
USP8	0.0771065281568531	-0.252598840008546	0.326	0.374	C1QB	6.14509900487298e-23	3.02082036959366	0.443	0.125
ITGB1	0.0549392908371049	-0.252651193665761	0.357	0.421	HLA-DRA	2.66554523686551e-23	2.86056551167633	0.819	0.601
RGPD1	0.00401020278066888	-0.252708555599449	0.154	0.252	ENSG00000250644	1.43814652061183e-25	2.76954397156273	0.683	0.342
SEC63	0.259828564305907	-0.252846802571207	0.317	0.337	S100A4	5.87386251088061e-33	2.74136784070817	0.638	0.215
HSPA9	0.0875002521264671	-0.252848426757627	0.33	0.379	VIM	1.54878603352215e-33	2.53662959095838	0.638	0.227
TC2N	0.0525147647062148	-0.253141070753426	0.222	0.293	LGALS1	2.5231995632295e-35	2.48965202556128	0.511	0.098
UTRN	0.0670895171132987	-0.253261177994409	0.606	0.638	GRN	3.9379761725679e-29	2.48637701136715	0.552	0.169
TMEM165	0.0416232531728039	-0.253400671170167	0.774	0.775	ENSG00000240040	6.55147200434346e-12	2.36859242542105	0.208	0.506
PARVA	0.010313837282701	-0.253510676663124	0.195	0.281	B2M	3.68782432601324e-32	2.36563103943193	0.959	0.853
ADNP	0.0155930775121881	-0.2539718782854	0.335	0.421	TMSB4X	7.5991214046164e-30	2.32693649993574	0.968	0.819
MGAT5	0.330011064045441	-0.254701871425197	0.452	0.462	FABP4	7.87380985551948e-15	2.32332286998179	0.389	0.144
PHF14	0.260347246635473	-0.25503590674302	0.226	0.254	ENSG00000268173	6.84500545903936e-23	2.30173770572677	0.62	0.311
LYST	0.198178552538597	-0.255116168689497	0.29	0.323	TMSB10	9.49038165819419e-25	2.27600212436633	0.869	0.643
SEH1L	0.0715492799566337	-0.256090884281983	0.217	0.269	HLA-DRB1	1.10964427559142e-18	2.23971928378102	0.783	0.57
RASA2	0.0411764316710855	-0.256165717112527	0.299	0.369	MT2A	1.59120355955e-15	2.23863591394093	0.765	0.567
SNX27	0.374996173945467	-0.256399911649152	0.367	0.379	CST3	2.7653964862841e-22	2.2161753850002	0.751	0.45
CBWD6	0.0118802546530127	-0.256625212966269	0.19	0.271	APOE	1.22854450639851e-19	2.21536412846267	0.457	0.156
SMG1	0.0142693666887889	-0.256636983373354	0.421	0.499	PSAP	9.45684054969963e-20	2.1827040403822	0.692	0.421
HSPA1A	0.226050324910736	-0.256807543253214	0.294	0.325	MSR1	1.87032959571789e-27	2.16642571963897	0.466	0.108
LRCH3	0.0419138514950663	-0.25830425537862	0.217	0.284	ZEB2	4.1722967017403e-28	2.12742535502877	0.462	0.105
TMEM243	0.0138751173065337	-0.258457405411663	0.176	0.259	CYBA	1.00130915201854e-25	2.07185065203138	0.543	0.203
KMT2A	0.00312005894270841	-0.258556810416403	0.195	0.303	MARCO	4.93283205684531e-26	2.04663884969806	0.385	0.064
FRG1HP	0.0155022177433793	-0.25929409418247	0.412	0.499	FCER1G	5.80163155144129e-29	2.01818460558376	0.48	0.11
SLC22A23	0.00160755081531589	-0.259509715479624	0.217	0.34	HLA-DPA1	1.11401418461232e-17	2.00284184069837	0.647	0.411
CAMKMT	0.0154648407788992	-0.259813771277582	0.281	0.372	IFI27	1.20229732874209e-10	2.00182635464047	0.348	0.152
BNIP3L	0.0771541931405373	-0.259957590377764	0.357	0.408	GLUL	6.37424041891451e-23	1.99811792463586	0.579	0.259
ITGAV	0.434852292291426	-0.260135155666096	0.344	0.357	HLA-DPB1	2.09745353953383e-17	1.98403327903543	0.688	0.457
UTP4	0.104227203852397	-0.260235658062203	0.235	0.284	SRGN	1.03104495086778e-22	1.96733278835124	0.561	0.244
ASB3	0.0229456948426691	-0.260462568389467	0.176	0.252	ACTB	2.78535351723241e-25	1.9594394513421	0.864	0.653
TASP1	0.0159777086176705	-0.260823874967876	0.204	0.284	SCHLAP1	2.91590512361938e-26	1.95430018470595	0.86	0.667
TBC1D4	0.161880435858729	-0.261658094726125	0.226	0.269	FN1	4.15934705531808e-09	1.88591282362619	0.439	0.247
DHX9	0.0478230863389838	-0.261982301682303	0.244	0.308	CCL18	1.44972758856216e-15	1.86999035700524	0.299	0.068
ATP2A2	0.176144380441081	-0.262084026047396	0.43	0.45	C1QC	1.04158290194976e-23	1.86370273025355	0.339	0.051
GOLGA2P10	0.00356772962406493	-0.262882698398394	0.24	0.367	ALOX5AP	4.26605094531312e-26	1.85560658875045	0.367	0.051
HES1	0.00594044137221602	-0.263102377878339	0.199	0.303	HLA-B	8.52509357036146e-22	1.8338718266708	0.833	0.628
GOLGA4	0.040907280726469	-0.263106301399464	0.593	0.65	OLR1	6.09525041770651e-25	1.82860887753415	0.394	0.076
CEP112	0.00292340650785822	-0.26321212871313	0.226	0.337	S100A11	1.69304892878762e-18	1.8267769750256	0.719	0.479
GSPT1	0.0177296276159257	-0.263401794716327	0.398	0.479	LAPTM5	9.25134812217547e-28	1.76458042609868	0.489	0.127
POU2F1	0.361311928097253	-0.263490575812728	0.398	0.406	ABCG1	9.3737374714981e-27	1.76144635962126	0.357	0.044
UBR1	0.335651230176058	-0.263631438837041	0.371	0.399	ACP5	4.03267926730463e-23	1.7527627035646	0.398	0.09
TIAM2	0.00952796880720956	-0.263953821385381	0.181	0.276	GPCPD1	9.49134770700056e-18	1.75082786180096	0.57	0.284
DLG1	0.0718654757128639	-0.264076096192176	0.443	0.496	CD74	2.84542410415024e-20	1.72921537945969	0.91	0.831
FARS2	0.0834920302684111	-0.264410424413008	0.222	0.271	IFI6	5.30826591041795e-28	1.72742258141802	0.43	0.076
ZNF451	0.00487933291964429	-0.264583499319027	0.208	0.311	GPX1	2.91040372438389e-23	1.70206044169477	0.629	0.298
HUWE1	0.152710984184816	-0.266741683931235	0.33	0.369	AIF1	2.22954313224634e-30	1.70042794756372	0.367	0.032
FAM222B	0.12604730365378	-0.267349848527959	0.376	0.438	HLA-DQA1	9.71030701564539e-17	1.70033521769602	0.475	0.218
MUC20-OT1	0.138765468555763	-0.267418128452643	0.326	0.372	HLA-A	1.53132675923901e-22	1.69706466600028	0.733	0.484
TANGO6	0.650951799599926	-0.268261994085589	0.267	0.249	SH3BGRL3	9.33011118593675e-31	1.66823094175539	0.489	0.108
ITGA3	0.0055259372681075	-0.269261741857855	0.163	0.259	ENSG00000264772	6.72568122265139e-31	1.65888183789417	0.348	0.022
ETV5	0.00440207808852893	-0.26962756669904	0.208	0.32	MS4A6E	5.95280781111832e-26	1.65085777564085	0.362	0.049
ARHGAP32	0.00617855686821743	-0.269839953942825	0.367	0.465	PFN1	7.7982883204126e-23	1.62842390191549	0.679	0.396
FERMT2	0.00511621293483626	-0.270173926630082	0.19	0.291	PLXDC2	3.77138948472252e-20	1.62141785326674	0.52	0.21
RB1CC1	0.0340975059178329	-0.270742080081248	0.484	0.565	CTSZ	6.91391424291565e-22	1.61553927274786	0.462	0.144
RNF169	0.0046095704343259	-0.270910466314163	0.271	0.374	SLC8A1	1.52694285133888e-31	1.57252340390284	0.367	0.027
AGR3	0.0357448173538505	-0.271162980301686	0.294	0.384	SLC11A1	3.15404955254718e-30	1.56621345947639	0.443	0.076
CNOT4	0.0614170365786497	-0.271869353792235	0.33	0.391	LSAMP	8.19641832850492e-09	1.53082386223111	0.575	0.413
ZBTB43	0.0552932246634574	-0.27209919830946	0.416	0.465	S100A8	7.39550694835656e-18	1.52090122895535	0.317	0.066
PRRC2B	0.0587103111817913	-0.272357266790215	0.353	0.418	YBX1	1.64007375023597e-20	1.51634620291974	0.602	0.296
CYP20A1	0.0287401855810343	-0.272393773121744	0.186	0.262	ENSG00000253859	2.91113203312549e-24	1.51522589888446	0.452	0.117
LYRM4	0.044522615217549	-0.272716743592374	0.204	0.269	SAMSN1	3.29149841120948e-19	1.5136783204019	0.389	0.105
RAB3GAP1	0.0839294448212861	-0.273018128860584	0.357	0.408	RASGEF1B	2.02994271337766e-15	1.50924071860561	0.498	0.237
AGPAT3	0.0701015174910554	-0.273042674291401	0.231	0.284	HLA-C	1.0780664307201e-17	1.45594832061119	0.665	0.433
BTG3	0.00788791746482227	-0.273379853750186	0.308	0.408	LST1	8.80360545805915e-28	1.43332979981014	0.371	0.044
HCG17	0.0122507104824849	-0.27340165036353	0.199	0.284	RPL28	2.16110946943002e-26	1.42249020187218	0.86	0.628
TRIM33	0.0954184022323432	-0.27362669688805	0.226	0.274	S100A9	2.34777072902483e-17	1.41618927099879	0.412	0.134
TP53BP2	0.013255173589582	-0.273672785515213	0.276	0.372	SERF2	3.76983679660224e-23	1.38924061982072	0.805	0.538
RBMS1	0.165976220603993	-0.273963633824154	0.471	0.489	MCF2L2	1.38600557268372e-12	1.3862262912803	0.529	0.308
SPTBN1	0.000182861158210526	-0.274286689648475	0.385	0.548	ATP5F1E	1.5811200714777e-20	1.38397086224146	0.724	0.462
DNM2	0.0373511353945604	-0.274367379616529	0.493	0.55	PPARG	6.40433802758937e-16	1.37402868951773	0.367	0.112
LATS2	0.0589421897751733	-0.274427015629263	0.249	0.311	ELOB	2.06743746464027e-19	1.35066206476185	0.57	0.274
SQSTM1	0.172894935609872	-0.274898590839547	0.516	0.577	MCEMP1	2.15760129307501e-27	1.3401159703645	0.303	0.015
LMO3	0.00697820772518757	-0.274999277229949	0.222	0.323	CD52	4.97971571748676e-15	1.34004080437026	0.421	0.161
PDS5A	0.0426151887363477	-0.27525648973398	0.475	0.521	CLEC7A	5.48456751151746e-28	1.33700735648118	0.362	0.039
GUSBP1	0.0172283937195819	-0.275916360501576	0.176	0.254	CTSS	1.73356113240103e-14	1.33430344511899	0.593	0.35
PLD3	0.0616268624493122	-0.276822894396575	0.38	0.443	ARF6	1.69457283302001e-20	1.3320107694304	0.548	0.235
TOP1	4.8170093563575e-05	-0.277110160536921	0.792	0.885	COTL1	4.89409509795488e-22	1.31875032770694	0.353	0.066
SNX24	0.295422260948759	-0.278044738596683	0.258	0.281	C1orf162	3.24678461623641e-30	1.31811018629471	0.389	0.042
UBR2	0.0184688168829744	-0.278208894976752	0.258	0.337	CSTB	5.67470495012601e-14	1.31173700231491	0.633	0.408
SAMD12	0.0202837467709205	-0.278435141000652	0.276	0.355	S100A10	5.47058997639366e-21	1.30822332383636	0.769	0.509
SFTPA2	3.34533198848462e-06	-0.278538119532407	0.335	0.592	OAZ1	8.7142765819158e-18	1.30281375600695	0.71	0.45
CLDN4	0.0364941038683442	-0.278599570955449	0.317	0.399	INHBA	1.05146070963384e-22	1.29968524821729	0.267	0.017
NR1H2	0.37638032813944	-0.27863150251919	0.326	0.345	RPS4Y1	1.66692029295618e-47	1.29659238676526	0.462	0.01
CSPG4P12	0.000992105293230466	-0.278758655308034	0.14	0.257	LY6E	5.49803564115684e-19	1.29464940931935	0.412	0.125
WWC3	0.000502701019600762	-0.2788490384307	0.154	0.279	ELMO1	2.77493589687683e-22	1.29395780465208	0.421	0.108
SKIL	0.0211647719978063	-0.279086572822297	0.52	0.562	RPL13A	1.35746796815479e-14	1.27925804835246	0.796	0.628
RBM6	0.015718060857369	-0.27958241667464	0.516	0.579	TXNIP	1.56927229619032e-18	1.27833634480975	0.647	0.347
ARFGAP3	0.114284146209906	-0.279607939564052	0.584	0.597	ITM2B	1.5547217666389e-19	1.27417265664898	0.674	0.386
SEC24A	0.0401765957442838	-0.279894550818222	0.29	0.355	RPS19	9.95583013125309e-23	1.2686045491387	0.896	0.697
DIS3L2	0.0168363730693038	-0.280228864582192	0.235	0.32	RPL39	1.77167231926867e-22	1.26426797303534	0.864	0.638
SCAI	0.0242684371437513	-0.280510156662439	0.208	0.289	MRC1	9.3801979395018e-16	1.26293113085238	0.344	0.098
TLE4	0.0168572684319919	-0.281554083981737	0.475	0.56	MYL6	1.35305832349577e-16	1.25657321467208	0.751	0.501
EPC2	0.0634254730074649	-0.282021276402603	0.276	0.33	KCNMA1	6.22423015331082e-22	1.23886250200199	0.344	0.059
VKORC1L1	0.0346874605401876	-0.28241502301935	0.24	0.303	GPX1P1	9.02780004107716e-18	1.23630266656012	0.489	0.205
VDR	0.0121272060673271	-0.282543720501108	0.176	0.262	RPS15	8.2206609486211e-19	1.23452080970975	0.801	0.567
TNFAIP8	0.0494859318545204	-0.282722773787511	0.303	0.379	MT1X	0.0165058797101111	1.22446753830087	0.344	0.264
PKD1	0.0272378039723758	-0.282943681427463	0.204	0.274	UBA52	1.9990801610119e-19	1.22203814164769	0.765	0.491
SPIDR	0.00225785760332841	-0.2829790857793	0.765	0.819	SNX10	2.86287363168361e-24	1.22063608142878	0.308	0.029
ARHGAP44	0.0210833673583378	-0.28330393978318	0.204	0.284	S100A6	3.17915902737584e-16	1.21579966364867	0.887	0.704
CD302	0.101519115372136	-0.283348575489585	0.344	0.389	RPS29	6.89529127721122e-19	1.21327757174607	0.851	0.665
TM9SF4	0.0109093684200017	-0.283568941671527	0.231	0.323	RPS15A	5.1433269080526e-18	1.21239131761581	0.81	0.543
KPNA6	0.0193929819079214	-0.283843941930736	0.299	0.367	PTPRC	9.6138403017415e-26	1.21173198417271	0.407	0.073
AASS	0.0351705144373828	-0.28390805956963	0.235	0.311	HLA-DQB1	4.08918749571609e-15	1.21046634804533	0.462	0.198
NNMT	0.0884103309365341	-0.283943018306426	0.271	0.333	CXCR4	1.8446619157084e-15	1.20797491406146	0.38	0.125
ENSG00000265257	0.0427730218886736	-0.284050167170983	0.588	0.638	RPL38	2.2642562516643e-21	1.20486951319203	0.783	0.506
C1GALT1	0.00784802492551511	-0.284686567840881	0.167	0.252	RGCC	4.07538822482749e-13	1.19754441991345	0.385	0.156
DCAF8	0.0342260759215779	-0.285473315128973	0.226	0.291	DOCK8	2.62729136477845e-13	1.18592878760093	0.434	0.191
EPCAM	0.000275092754988911	-0.28587717154178	0.186	0.323	ENSG00000279483	6.68618745653416e-16	1.17971998081095	0.71	0.482
TPD52	0.509182136795122	-0.285934922224709	0.249	0.252	LGALS3	3.8642320651575e-13	1.17183084681314	0.633	0.43
OSBPL9	0.0173295278804374	-0.286053164119621	0.317	0.406	RPL10	1.35201637988798e-18	1.1673776728012	0.887	0.711
STK40	0.050727667364932	-0.286405749083123	0.235	0.293	RPS8	3.17109008211884e-18	1.16701802291223	0.824	0.567
LARP1	0.00427652507280914	-0.286534139844883	0.217	0.328	TSPO	3.50774606650594e-15	1.16345562305151	0.48	0.227
FOSB	0.0208131816488841	-0.287490383830071	0.606	0.665	SPI1	8.55163948773088e-24	1.15677967390606	0.344	0.049
SMU1	0.0982568604976693	-0.287852113738529	0.231	0.274	NME1-NME2	3.23335013719292e-19	1.15674189628804	0.561	0.259
BRWD1	0.0337936894728961	-0.287863869182902	0.276	0.347	ENSG00000284292	3.8910654644306e-16	1.1544524778306	0.661	0.401
PRR5-ARHGAP8	0.00473844769691623	-0.288736193839015	0.244	0.35	PFDN5	3.93723422993952e-19	1.15019535849145	0.733	0.45
RND1	0.035562593468357	-0.28886417740666	0.19	0.269	RPLP2	1.99279813438271e-22	1.14876290468612	0.891	0.655
OLA1	0.0677154278452912	-0.288886412701582	0.362	0.406	ARHGDIB	2.85712246340018e-24	1.14100023344392	0.43	0.1
MED13L	0.00659466174259382	-0.289312881377183	0.683	0.748	CTSB	4.43694042442308e-09	1.13425059821178	0.674	0.496
PDZD2	0.00050517978483094	-0.289647491221871	0.353	0.477	GABARAP	9.63281871148074e-19	1.13370540324261	0.643	0.34
FHDC1	0.000429302009840238	-0.289830266162256	0.145	0.269	FTLP3	7.12801738799691e-13	1.13205299246057	0.385	0.159
RABEP1	0.124761697712174	-0.289929306108808	0.303	0.337	RPL12	1.64449882491389e-18	1.1314895785471	0.842	0.619
IPO7	0.0106215014538758	-0.290026755251716	0.385	0.472	PIK3R5	6.3809788149634e-23	1.12960984543411	0.339	0.049
ITGA9	0.000242972529450421	-0.290593446962282	0.19	0.328	GLIPR2	6.67760934628832e-16	1.12675443678738	0.385	0.13
AREG	0.000384683548077499	-0.290928605004452	0.471	0.604	CD53	2.5757744238929e-26	1.12151898603405	0.348	0.039
ANXA7	0.179108039299681	-0.290976346830105	0.285	0.325	RPS27	2.26431545583995e-16	1.12113804834276	0.91	0.741
GABPB1-AS1	0.0155502023957733	-0.291278077116076	0.204	0.276	NOP10	4.56381966350609e-19	1.11994093781758	0.457	0.159
GDE1	0.00281320635243296	-0.291503360040176	0.195	0.301	ENSG00000284194	1.03145383169079e-15	1.11929649482491	0.457	0.178
SDC4	0.000415131266641255	-0.291880031207964	0.633	0.726	RPS2	4.62478883998837e-17	1.11832630719325	0.833	0.636
POGZ	0.00727650916639055	-0.29203443730031	0.33	0.428	RPL17-C18orf32	8.49752816044033e-16	1.11651348633995	0.747	0.516
MBD5	0.0728646714121124	-0.292398750416234	0.33	0.396	ENSG00000268083	2.63140680415062e-16	1.11164800324269	0.869	0.68
L3MBTL4	0.0109337828747921	-0.292892216708059	0.303	0.411	STXBP2	7.82770721249645e-17	1.10786321169309	0.362	0.105
CDKL5	0.00596619461491491	-0.292894724472031	0.24	0.342	KLF4	4.16824063006004e-19	1.1064046423488	0.425	0.127
MPZL1	0.0581442801107652	-0.293649391552023	0.195	0.254	RPL35	1.73673340645032e-19	1.10343275767494	0.792	0.545
SEC24D	0.0351001964609593	-0.294355972198484	0.217	0.284	HCK	2.46648600549094e-18	1.10052571785573	0.308	0.059
FLVCR1	0.000669341908388628	-0.294357208638755	0.14	0.254	VSIG4	6.74989179346908e-27	1.0993333630073	0.303	0.015
ENSG00000263307	0.000879070363349523	-0.294453910769137	0.186	0.306	CEBPB	2.12165456237077e-12	1.09592296800179	0.575	0.364
DTNB	0.0183260344834289	-0.29452004268264	0.312	0.399	RPL18A	8.48996630833145e-16	1.09219565013749	0.787	0.557
TMEM184B	0.185060835582714	-0.295223840068843	0.267	0.296	SNX3	4.22211911049612e-17	1.092044086906	0.498	0.21
LARP4	0.192704423369919	-0.295246993711992	0.389	0.411	PSMA7	2.95475060135296e-15	1.08661499451959	0.493	0.232
TPTE2P5	0.058964802587535	-0.295667954998553	0.231	0.286	RPS27A	6.17059171981651e-16	1.08582156728373	0.805	0.594
WAC	0.00833986512158637	-0.295879362608394	0.629	0.709	ENSG00000263809	3.05811243540519e-15	1.08136793370892	0.778	0.577
GNAQ	0.00178095203999885	-0.296049021014733	0.729	0.819	ENSG00000248993	8.86408016162291e-15	1.07897174131795	0.507	0.254
QKI	0.0663340791288749	-0.296336545604712	0.688	0.699	RPL13	9.43578254282743e-18	1.07413847465402	0.846	0.631
TTC19	0.00486547109633976	-0.2972023448986	0.421	0.535	FNBP1	5.84335859158458e-09	1.07306624469874	0.339	0.156
ARHGAP21	0.156427832614422	-0.29723335373825	0.222	0.262	LYZ	6.83690475306331e-20	1.07092024081038	0.262	0.027
LRP2BP	0.00259810910661764	-0.297266429096352	0.299	0.423	DUSP1	1.54359479784132e-17	1.07016037801985	0.828	0.567
HDAC8	0.0218918131319627	-0.297685780326917	0.222	0.298	DDAH2	3.19000675033058e-19	1.06790347611597	0.538	0.227
BAZ2B	0.0486964339425665	-0.297888419189666	0.339	0.384	RPL32	3.15286800494553e-19	1.0638250889236	0.864	0.628
RPTOR	0.0150339752502385	-0.298057987583105	0.199	0.276	ENSG00000226084	9.79790339742338e-15	1.06372553257153	0.674	0.416
GSK3B	0.00241494111610159	-0.298159810520816	0.43	0.548	CFD	1.647727056586e-18	1.06281441972206	0.339	0.073
UGGT2	0.00627414503457521	-0.300006873574685	0.222	0.315	RPL19	7.17538281799329e-20	1.06102837758808	0.837	0.535
ADD1	0.0258583755352249	-0.300025413666329	0.199	0.269	TTTY14	1.17913327522724e-25	1.05988168313595	0.407	0.066
ERC1	0.000546218217419352	-0.300065229058416	0.566	0.675	LCP1	5.51559019108889e-19	1.05416808403279	0.321	0.061
SVIL	0.00273394500778371	-0.300111580655627	0.701	0.79	RPL34	3.03171359746669e-15	1.05070367802464	0.851	0.667
RPS6KA3	0.000449814793968622	-0.301125305946505	0.52	0.663	PPDPF	3.60048995128386e-17	1.05068880068682	0.652	0.364
UAP1	0.119555254271137	-0.301148437810464	0.416	0.465	RPL15	2.62682456422014e-17	1.04848544423565	0.828	0.545
LRBA	0.00347389686819891	-0.301499928436312	0.566	0.648	RPS14	4.28012313923572e-18	1.03737885208587	0.86	0.611
ANKIB1	0.0665703607262841	-0.301775474746101	0.204	0.252	GMFG	5.45540154440301e-25	1.03539045453515	0.335	0.039
UBE2K	0.033950636753021	-0.302356507480238	0.457	0.504	CFL1	8.581213153408e-14	1.03093519134279	0.706	0.487
TOR1AIP2	0.0123192639419744	-0.302913323687737	0.271	0.362	COX6B1	2.98711530504687e-14	1.02552051328044	0.575	0.311
C16orf89	0.000113245920579738	-0.30341469272927	0.217	0.369	CCDC88A	2.41729188276632e-15	1.02466704633631	0.312	0.076
STX5	0.70660089899267	-0.304641701358843	0.425	0.423	ALDH2	2.4775504851567e-13	1.0216723568707	0.507	0.264
EIF4G3	0.00933123079178235	-0.30567315842296	0.502	0.579	GRINA	3.45147254422347e-16	1.01757866139773	0.452	0.186
NCOA7	0.0012980820388102	-0.306193125916128	0.425	0.555	EMP3	1.161250039482e-13	1.01742765946296	0.367	0.134
SNHG14	0.0518845658094468	-0.3066152753802	0.371	0.428	RPL36	7.35141680979563e-19	1.01724579414589	0.837	0.584
KPNA1	0.00770984223780204	-0.307713040496959	0.317	0.408	RPL36A	4.50983511126842e-16	1.0123382112974	0.783	0.538
ADAM9	0.217629672651676	-0.307894534664895	0.371	0.391	RPL27A	8.33135215168632e-18	1.00797511525683	0.855	0.631
SLCO3A1	4.13992887185069e-05	-0.308497335374829	0.529	0.65	CDC42	1.80297423643263e-16	1.0070302100672	0.76	0.533
MFSD2A	0.00198207349033368	-0.309093585162619	0.312	0.438	FTH1P20	1.95368165400791e-13	0.999245905414506	0.276	0.071
RSBN1L	0.00184860646522634	-0.310688405341722	0.181	0.291	ACTG1	3.45031295075223e-14	0.998946694769122	0.701	0.447
FGGY	0.0144310079065818	-0.3123730945769	0.285	0.359	FCGRT	1.37860083411597e-10	0.998417456451363	0.412	0.22
MTATP8P1	1.05084673070435e-05	-0.312514882121067	0.973	0.973	GPX4	2.11517442179867e-12	0.996537685764084	0.579	0.364
PUM1	0.0129290288386923	-0.312929950512686	0.52	0.577	KYNU	5.69628026718757e-10	0.99642351743332	0.335	0.142
BIRC3	0.00244929079164033	-0.313050435655812	0.217	0.328	ZNF331	0.000103012507536411	0.988274451300231	0.43	0.296
USP10	0.0151988356288152	-0.313058197727059	0.213	0.293	FAU	1.40642629995483e-15	0.987185176801239	0.756	0.511
MTHFS	0.164757528227627	-0.314628465101008	0.235	0.279	ANXA1	3.90099902931671e-11	0.98483715096357	0.787	0.628
ECPAS	0.0672051937114284	-0.314832892610519	0.357	0.406	RPS11	2.28208284445137e-19	0.983866462585819	0.805	0.516
BCL2L1	0.00959431661963278	-0.31567278668749	0.403	0.504	IQGAP2	1.25668590469284e-11	0.978985280536473	0.353	0.137
STAG1	0.016646181097333	-0.316212049001838	0.67	0.694	RPLP1	1.08534352950145e-18	0.978330912281113	0.905	0.729
TSC22D1	0.0269611615403079	-0.316266459576464	0.357	0.43	RPL13AP7	1.03729489752222e-11	0.977731043386543	0.71	0.482
GADD45B	0.051523497208548	-0.317051789239425	0.543	0.57	FKBP5	1.40362852576164e-08	0.976751271494863	0.661	0.484
CBWD3	0.00650216830442578	-0.317142603450573	0.186	0.276	RPS18	2.38911457738166e-14	0.976524688420446	0.828	0.633
MALL	0.00106451553864608	-0.317574526002054	0.339	0.491	GPNMB	9.71845341787466e-20	0.974831684474198	0.308	0.049
CASK	0.000856705790998995	-0.317619825615407	0.394	0.54	SERPING1	3.66874679555408e-12	0.971500050747734	0.403	0.176
MRPL33	0.0270128061208726	-0.317852677808993	0.312	0.394	UTY	7.98246844345266e-31	0.971130953694785	0.407	0.046
ARAP1	0.00382450462175816	-0.319279475230589	0.226	0.325	ENSG00000250349	9.02068905708724e-09	0.969370222626234	0.407	0.218
MARCH6	0.0137608294342244	-0.320375908481507	0.475	0.557	WDR74	5.11897632212553e-08	0.966452873511285	0.534	0.35
CYB5A	0.0599633045955541	-0.320615765626584	0.529	0.548	ENSG00000258210	3.26120429093574e-12	0.966413121791153	0.466	0.237
NPIPB4	1.42055368214374e-05	-0.320739877436056	0.629	0.736	RPS27L	4.47015822244184e-16	0.966271282176181	0.588	0.303
ERI2	0.0121095573576885	-0.322310814680224	0.299	0.391	SMAP2	8.24844625426827e-13	0.96542146326201	0.421	0.178
EVL	0.0361901625988897	-0.323491511320692	0.199	0.262	PTMA	7.04007785903647e-16	0.961950264814648	0.828	0.594
BAIAP2	0.00229425075415827	-0.323630342321309	0.348	0.467	GSTO1	1.95321431172549e-16	0.961905542620927	0.398	0.132
ADGRF5	7.37551252656984e-05	-0.324205921505284	0.285	0.465	VAMP8	3.12198336866702e-14	0.961752436052919	0.548	0.293
EGR1	0.00252098245669302	-0.324230411539233	0.443	0.543	ANPEP	1.32756180188029e-15	0.961392047547064	0.267	0.051
DIP2B	0.092211807905441	-0.32515791805377	0.357	0.406	CAPG	8.63124164239926e-19	0.959961907781647	0.357	0.083
SAV1	0.00320801724927997	-0.325572922385301	0.167	0.267	SAMHD1	2.50367605391616e-20	0.956345878084739	0.376	0.086
CNN3	1.24486175932425e-05	-0.325751563702874	0.231	0.396	TAGLN2	1.31048729448864e-17	0.952061220342703	0.633	0.335
ANKHD1	0.00223738667267379	-0.326375946823422	0.502	0.611	RHOB	3.02821740048895e-12	0.949510754005446	0.638	0.399
UBL3	0.0426812936259358	-0.326577332246556	0.597	0.614	ENSG00000260272	3.59131089944041e-14	0.9492695454038	0.652	0.43
HSPA5	0.0833048808149371	-0.326750487637567	0.271	0.34	SRGAP2	2.2059209180031e-12	0.946573006540454	0.398	0.154
BABAM2	0.121809932811956	-0.327075112836335	0.498	0.523	FCGR2A	7.54597907790766e-19	0.945523476307123	0.281	0.039
C4orf19	2.48964776810532e-05	-0.327737961532528	0.326	0.523	SERPINA1	1.09013886319032e-09	0.943960894252786	0.679	0.516
DHFR	0.004372241782032	-0.327940127332335	0.344	0.433	TPT1	3.30293942281735e-19	0.941528835525459	0.896	0.631
FBXL20	0.036209030464541	-0.32813025914096	0.24	0.308	SNX9	4.97426585752835e-13	0.941127848159037	0.348	0.12
PON2	0.000236821319351281	-0.32824754223034	0.357	0.489	DOCK10	1.74609185873243e-16	0.939424034129164	0.317	0.073
SETD5	0.00103500797486887	-0.328639494201986	0.371	0.496	ALDOA	7.19884694919231e-13	0.937149110497915	0.561	0.335
HIVEP1	0.0108150318456992	-0.329198885200301	0.276	0.362	RPL11	4.23851694671611e-15	0.937114552377692	0.828	0.604
SEMA4B	0.000314894380157285	-0.329381949880119	0.222	0.357	ATP6V1F	1.03289375451188e-16	0.936481011706143	0.407	0.139
ACTN4	0.0281810000733235	-0.329385984910469	0.43	0.489	MT-TV	6.08755827420789e-09	0.93386086867515	0.452	0.244
BACH1	0.0666675308538366	-0.329405661849536	0.457	0.504	RPL14	1.33083743547607e-14	0.931290267100383	0.756	0.506
ERN1	7.17983178861228e-07	-0.330165338305463	0.425	0.665	TREM1	6.1281773098378e-16	0.930711007399379	0.303	0.068
PPP2CB	0.00143825355450397	-0.33135175508845	0.344	0.46	RPL37	8.02657988629496e-17	0.929812043182506	0.796	0.533
C6orf48	0.333623077967359	-0.331730528097086	0.457	0.482	RPS5	1.27468020939489e-13	0.929534906975207	0.733	0.479
CBWD1	0.00757535598884197	-0.332096909832162	0.321	0.403	ARHGAP15	5.5854714417871e-12	0.922066882588754	0.271	0.076
SEMA4A	7.77878861425314e-05	-0.332148379386612	0.362	0.516	EEF1G	1.23939808718839e-14	0.921495331460946	0.692	0.452
NOTCH2	0.00130316289564848	-0.332597738378005	0.24	0.359	THBS1	0.000122541115441965	0.920195075585094	0.385	0.271
RALY	0.00771432509922359	-0.332684885531066	0.48	0.562	TOMM7	2.9322288549148e-16	0.916282866366361	0.661	0.372
ENOSF1	0.0197629780491815	-0.332769611358522	0.326	0.394	NDUFB1	1.39165031204229e-13	0.915967966571276	0.548	0.291
PPP2R5E	0.0382424085594459	-0.332783860053348	0.452	0.496	RPS16	3.67801753660082e-17	0.911534187635308	0.842	0.594
KCNQ3	0.0165247739957749	-0.33290509717367	0.249	0.34	ALOX5	1.85223937486471e-17	0.90893695343314	0.317	0.066
RGS16	0.00281800225483477	-0.33307170559095	0.167	0.274	ATP2B1	1.30853913013238e-07	0.90480640590798	0.448	0.271
ST3GAL5	0.0056563807810516	-0.33345567295022	0.285	0.389	RPS28	4.44507006401355e-15	0.90347031165517	0.837	0.653
CD44	0.0728672335496883	-0.333757953227571	0.747	0.78	MS4A4A	9.81410633517732e-25	0.90251142740421	0.281	0.015
MLLT10	0.111029306901864	-0.334320337004055	0.38	0.425	RPS12	3.57387339412125e-13	0.902360708982076	0.833	0.66
YES1	6.91595692396666e-05	-0.334679400384987	0.199	0.35	ATP5MPL	1.17019319897628e-12	0.898465118748528	0.548	0.325
IER2	0.011579461949801	-0.335091830394658	0.471	0.57	TFRC	2.16238337221267e-08	0.897063045711012	0.502	0.313
IMMP2L	0.00115048445133453	-0.335201688578082	0.493	0.626	CTSC	1.55270868263176e-11	0.89454848163058	0.394	0.176
TRIB1	0.102228829800268	-0.335275335456546	0.357	0.389	SRP14	8.92634125565256e-13	0.893130663944324	0.615	0.367
SNED1	0.0001769958719184	-0.335878141806323	0.299	0.452	POMP	3.60242088341657e-15	0.892731920095287	0.516	0.237
DOCK1	0.00385721838130096	-0.336048407873375	0.376	0.477	COX4I1	1.31424694471664e-15	0.890724951228651	0.652	0.355
CNOT1	0.00766906960438281	-0.336554998438367	0.303	0.391	LPL	3.1733615921227e-07	0.885788518704801	0.326	0.169
THOC2	0.0192166334215557	-0.336658507273271	0.452	0.504	RPS17	1.02399165327111e-16	0.885189361545914	0.805	0.501
AHR	0.0178949219951424	-0.336742820678157	0.529	0.604	RPL18	1.1496447393809e-13	0.882885675307107	0.76	0.491
HSPB8	0.00457503411130424	-0.338173483953462	0.176	0.274	PDE4B	3.06980469557368e-13	0.880207885430319	0.353	0.12
HECTD1	0.000697234197169709	-0.338830177542203	0.362	0.491	RPL37A	5.52968972377906e-17	0.877200016514015	0.878	0.645
MIGA1	0.00330012374788423	-0.338972734704871	0.339	0.443	PRR13	1.28450185542291e-16	0.876986627332696	0.43	0.156
UST	0.0324539461617618	-0.339236586140002	0.389	0.465	ACTR2	1.63530350758528e-11	0.874725830677378	0.489	0.264
DHCR24	3.80760721169589e-05	-0.340015491373589	0.353	0.521	RPS13	4.11079592610655e-14	0.871374429792577	0.787	0.543
KCNK1	0.0096980398545366	-0.340278965881492	0.181	0.264	RPL27	1.90981620645538e-14	0.869292788655469	0.738	0.477
KDM5B	0.298414722312946	-0.340282558172406	0.29	0.311	RNASEK	6.26825237285745e-14	0.867522583307564	0.602	0.337
MAPKAPK2	0.00975228313234433	-0.340996846550796	0.462	0.54	SARAF	6.38286709128776e-13	0.866275462592128	0.502	0.254
ITPR1	0.0622216477925391	-0.341399067521836	0.371	0.438	MYL12A	1.04547272587189e-13	0.866080771173575	0.588	0.325
RORA	0.000554153441419283	-0.342148983193313	0.267	0.403	CTSL	1.8510516924108e-13	0.865095148208085	0.29	0.078
TULP2	0.00826761610092768	-0.342150566322403	0.249	0.347	ENSG00000267059	1.09591712091271e-12	0.865073628217777	0.584	0.345
CTTN	1.42213398009734e-06	-0.3429527585306	0.235	0.433	TNS3	1.73185814048628e-11	0.863234627250165	0.412	0.186
SLC25A16	0.0237257623352248	-0.343569125104207	0.258	0.34	UBASH3B	2.02964687864636e-09	0.862300365370817	0.362	0.164
NFATC3	0.0034254876849112	-0.34431330846617	0.262	0.352	MT1E	0.0135533850855814	0.861822884709019	0.43	0.34
TM4SF1	0.00196618350220248	-0.344774607960574	0.33	0.457	DST	1.60749379991848e-11	0.860427344121604	0.357	0.139
CAMSAP2	0.000414673018589387	-0.34504605463179	0.267	0.403	ATP5MG	8.16925588355406e-15	0.857984046470566	0.683	0.396
DENND5A	0.061603946576029	-0.345776417274596	0.588	0.643	RPS25	9.78094652196721e-14	0.854928232506833	0.792	0.553
REV1	0.00482324211616216	-0.34625649256601	0.226	0.315	AP2S1	1.60036184420675e-15	0.851505359103994	0.38	0.125
EFR3A	0.029067615885881	-0.346746168921737	0.29	0.352	MAP3K8	3.81780164728785e-14	0.84796511362631	0.575	0.296
ANKDD1A	0.134041966160169	-0.34736774626526	0.321	0.347	FBP1	7.07068365268974e-12	0.844933782725043	0.385	0.169
ZNF254	0.00269685513355353	-0.347551914377591	0.33	0.433	MGST2	2.07233880623769e-15	0.842630586449149	0.606	0.323
AGO3	0.0161188530471276	-0.347642860813774	0.38	0.447	C9orf16	3.5156086121197e-15	0.841115956724719	0.335	0.1
TSC22D2	0.0234740453861291	-0.347736785391617	0.353	0.425	ARPC2	1.94968295245569e-08	0.838981899457349	0.633	0.491
MAMDC2	0.000617768016599458	-0.348072643114174	0.195	0.32	HLA-E	3.11967362585323e-11	0.838791517637973	0.534	0.315
F11R	0.00435102195483094	-0.348135611795723	0.371	0.455	TXN	1.94238289985661e-12	0.838532206459728	0.701	0.506
CMTM4	0.00666348578944145	-0.348197421334385	0.172	0.257	RPL21	3.67975519453656e-13	0.837189402198985	0.846	0.67
CFLAR	0.00304939671229476	-0.349472236915426	0.67	0.751	RPS7	1.93293104015133e-11	0.836266670016578	0.724	0.487
WDR44	0.0051229634702441	-0.349621282371027	0.181	0.276	GPRIN3	2.67300022705773e-13	0.833169425301722	0.29	0.073
TMEM87A	0.00672852614898868	-0.349708986912794	0.493	0.577	ADGRE5	3.35643458089215e-05	0.832952274278195	0.538	0.406
RABGAP1	0.0214832098222861	-0.349914845776106	0.362	0.44	C5AR1	3.6889251038394e-10	0.831048571289618	0.371	0.161
NSD2	0.000963689149277034	-0.350637973345731	0.163	0.274	MIR4300HG	9.87074035117135e-15	0.828437828964722	0.615	0.313
BORCS5	0.0173671337571822	-0.350798735500769	0.258	0.345	RPS20	2.32058341230512e-14	0.828313068834487	0.805	0.56
KIAA0391	0.0344454749333738	-0.351528584036259	0.312	0.394	ENSG00000212664	5.09661394118216e-10	0.825877814386654	0.602	0.399
SMG6	0.0546684487306281	-0.351969362257472	0.353	0.399	RPL8	3.07208471951441e-14	0.825217525847335	0.787	0.523
BAIAP2L1	0.00250609148910206	-0.352864286288686	0.484	0.575	ATP6V0B	2.71070018515749e-14	0.823885537671882	0.439	0.178
TMEM164	0.0385718482471745	-0.352900566680347	0.471	0.521	RPL10A	9.20202253888651e-12	0.823376293329083	0.729	0.491
TVP23C-CDRT4	0.0250079546141041	-0.353200142493837	0.253	0.333	FRMD4A	4.06777627276944e-11	0.823120231758056	0.38	0.159
STAM	0.0061756528298348	-0.353242687859786	0.353	0.443	CYTIP	4.60320869084754e-14	0.814326685146987	0.299	0.078
DLGAP4	0.00576155918117897	-0.353894345254508	0.167	0.254	PAG1	1.12883988106899e-08	0.811334599594888	0.344	0.161
TPST1	0.00403384941395247	-0.35411210577536	0.348	0.443	ASAP1	4.33878189735259e-08	0.808300663023088	0.484	0.293
STXBP5	0.00992634910885116	-0.354893462003739	0.181	0.267	RAPGEF1	1.61153850271051e-08	0.808296199695697	0.457	0.284
WSB1	2.26523710386324e-05	-0.354900309671049	0.765	0.875	TNFSF12-TNFSF13	2.06649180470581e-17	0.80691287021806	0.353	0.088
PITPNB	0.00489842749786384	-0.355011105947431	0.43	0.523	ITGB2	7.67537347350519e-14	0.806524037708643	0.303	0.081
ZRANB2	0.000724102596366362	-0.356722331130558	0.244	0.364	ENSG00000236449	9.13856647287985e-13	0.804886058704476	0.643	0.386
SLK	0.00150068502213156	-0.356789017748193	0.217	0.328	PECAM1	7.30270112542776e-10	0.801067009317376	0.285	0.105
RPS6KA2	4.72891936123348e-05	-0.3568275158001	0.489	0.653	RNF149	1.55614075373328e-09	0.800405479741119	0.579	0.377
IWS1	0.00200349639583534	-0.357016723873268	0.163	0.259	LGALS3BP	3.03224838319756e-08	0.800174571032593	0.462	0.276
SND1	0.00391759051196533	-0.357173852045044	0.534	0.633	RIN3	6.03114620377456e-12	0.799015256475457	0.353	0.125
VGLL4	0.0012555323891523	-0.35718882393821	0.163	0.269	ABCA1	6.27881492599071e-06	0.796148542011863	0.267	0.13
FNIP2	0.00656201818356215	-0.357799420846539	0.439	0.545	STK17B	9.22154873878418e-09	0.795200601482013	0.566	0.355
HOPX	5.57745663173527e-08	-0.358070534464559	0.421	0.692	C4orf48	3.98799445909478e-21	0.794676920447089	0.312	0.044
PTPN3	0.000170205721876025	-0.358524666937602	0.14	0.259	YWHAH	1.81111128252389e-13	0.793087026168615	0.457	0.205
ATP2B4	0.0013904033622107	-0.358829159654685	0.362	0.506	DOCK2	4.56331236655429e-13	0.786567568420322	0.258	0.059
PPP2R2A	0.000211023742546151	-0.360011142854761	0.389	0.526	KCNAB2	1.80108575527738e-18	0.782169735402651	0.308	0.054
DNAH14	0.0146064102063073	-0.360308763286244	0.262	0.333	OOEP	9.38737497203839e-12	0.781565384451231	0.457	0.222
STK17A	0.00581783097599447	-0.360586708069107	0.339	0.428	PLAUR	3.78439794434871e-06	0.778944559801563	0.407	0.247
SFTA2	0.00177706359413828	-0.361209904000396	0.339	0.482	PDK4	1.35588942601815e-07	0.777877731522089	0.321	0.152
KDM3B	0.00744652503367542	-0.361372947767919	0.244	0.333	RPL29	1.58347744485516e-14	0.777856924152842	0.76	0.447
RBM4	0.00392559610870453	-0.361533454684619	0.24	0.333	ENSG00000233762	5.61474496327744e-12	0.775425728906867	0.738	0.479
ENSG00000213240	0.00148660179016026	-0.362333750812585	0.253	0.374	ARPC5	3.23803278534526e-12	0.774580712938417	0.398	0.166
VPS39	0.0384348750892044	-0.363331583750942	0.204	0.267	RPS21	2.12842921579534e-11	0.773880905077443	0.783	0.584
ARID4B	0.0417720094680777	-0.363844915432164	0.412	0.467	SDCBP	4.58413839575039e-10	0.772402733528452	0.602	0.403
SLC44A1	0.00952530882077798	-0.364318024366404	0.213	0.289	RPS9	7.81424321350921e-14	0.770416259019973	0.86	0.687
NR2C2	0.018044625855706	-0.364452014335058	0.217	0.291	RPS24	5.00430563940958e-15	0.770046598316218	0.855	0.616
ERBIN	0.00494709113216305	-0.364710478529622	0.394	0.484	RPS3A	3.38426812923724e-09	0.768780591519444	0.769	0.557
CRTAC1	2.49751384218644e-05	-0.364926317539851	0.249	0.413	CD99	7.63899914995254e-17	0.767912285640578	0.357	0.093
MARK3	3.40014938424509e-05	-0.365178033991403	0.579	0.707	UBL5	3.04353692005575e-12	0.767812912210631	0.615	0.35
HSPD1	0.0644832645159358	-0.365911217845025	0.271	0.325	COMMD6	2.30194956359256e-14	0.766905671383902	0.529	0.247
ATL2	0.0099201262448074	-0.366411415036041	0.317	0.408	CCSER1	1.81738957129315e-13	0.7659159922758	0.905	0.795
TMOD3	0.583642480824997	-0.366795878614265	0.38	0.372	RPS26	1.95542643510015e-11	0.76361664446508	0.688	0.433
CYSTM1	0.0061949759210292	-0.367666421417346	0.475	0.555	SLC2A3	1.97157394998081e-07	0.762180479799886	0.308	0.142
ZDHHC9	0.000396387471258797	-0.367891984582314	0.317	0.452	PYCARD	1.06485151426876e-17	0.761482054610978	0.267	0.039
RAB7A	0.0189378805305498	-0.368036608227866	0.864	0.856	AKT3	2.78819687517936e-11	0.759821118713099	0.344	0.125
CLIP1	0.00394060570721728	-0.368100955825854	0.502	0.597	PGK1	9.79660603372396e-12	0.759530413304945	0.462	0.222
NPNT	0.00198078027530636	-0.368335676824256	0.276	0.396	RPL9	1.67063778435562e-12	0.759472237455734	0.778	0.518
SDK1	0.00409202695691303	-0.368524668072333	0.299	0.416	RILPL2	2.52489068361265e-10	0.7542430483284	0.344	0.142
ABCF1	0.0490073719418598	-0.368647866768773	0.353	0.403	AHNAK	2.47356230872013e-08	0.752719379063672	0.534	0.335
ARIH2	0.0216322126707293	-0.368798903393865	0.267	0.335	COX6C	7.49820282488665e-11	0.752619695284938	0.561	0.333
ZBTB16	0.0145796988501185	-0.368978224291441	0.575	0.643	MTPN	3.46920964571614e-14	0.751307679842994	0.317	0.09
FAF1	0.000878678974092958	-0.369043417284312	0.566	0.66	LRP1	3.67111768488525e-18	0.750672833090261	0.253	0.032
ATP8B1	0.0029825393670717	-0.369157194400907	0.158	0.254	RPL6	3.42927189230199e-12	0.750538394495522	0.76	0.504
SLC34A2	0.000135190174164302	-0.370046586073674	0.403	0.606	FLNA	1.5771961073041e-12	0.75052819719259	0.475	0.222
PLS3	0.00114266849170727	-0.370582814758065	0.231	0.355	CCNH	1.21102581192845e-08	0.748482162413005	0.271	0.108
UBE2Q2P2	0.000169548356962487	-0.370891945566669	0.199	0.345	JARID2	0.000678803556062036	0.748015910152741	0.416	0.313
CDK19	0.0080255788852873	-0.371259918738514	0.195	0.281	ENSG00000249141	5.41607222358973e-14	0.743023956452707	0.339	0.105
ERRFI1	3.93220724075247e-06	-0.371339703529318	0.525	0.702	FAM49A	1.65119877373204e-06	0.740187418170744	0.335	0.186
FNDC3A	0.102727006673494	-0.371487502169793	0.398	0.418	CXCL3	2.00778233542856e-06	0.74012889382452	0.398	0.244
ENSG00000257520	5.69611838552763e-05	-0.371548149091603	0.335	0.496	RPL31	2.59618940545936e-12	0.738662927715039	0.824	0.592
FTX	0.00162832236651489	-0.371677810081297	0.629	0.724	SBF2	5.0098420146862e-08	0.738642735393477	0.507	0.328
RPRD1B	0.00295843546075437	-0.373137081501491	0.299	0.396	MOB3B	4.94898077261264e-09	0.738624062429716	0.267	0.098
RLF	0.0265113835597434	-0.373338664604595	0.407	0.469	ENSG00000232037	5.1265160024221e-07	0.735855688143875	0.421	0.252
DYRK1A	2.98283284409465e-05	-0.374002864544403	0.471	0.611	RACK1	1.90844100109788e-10	0.734133362009516	0.715	0.516
NRXN3	0.0161065862771357	-0.374543680738507	0.235	0.318	LITAF	1.56123349972842e-09	0.733329593071574	0.484	0.262
PID1	0.0104917795260082	-0.374951444146363	0.348	0.438	CXCL16	7.25552006336008e-08	0.732923267998647	0.326	0.164
PLXNA2	0.000100538509750058	-0.375272255723864	0.33	0.489	TNFAIP3	1.33586332520649e-06	0.732359741483083	0.475	0.315
APP	0.0469573048123311	-0.37530876787201	0.317	0.372	DPYSL2	1.95945003842613e-13	0.73023039117656	0.439	0.188
RORA-AS1	0.000379445771575712	-0.375501122905192	0.281	0.413	EPB41L3	4.86153459855457e-09	0.728645319387717	0.344	0.152
PPP4R1	0.000386072687024985	-0.376694441262278	0.339	0.467	LAMTOR1	2.61214276478692e-12	0.725071677182804	0.326	0.112
KLF5	4.38769211094364e-06	-0.377458179036932	0.367	0.565	RPL7	3.62770044422011e-11	0.724091239483137	0.792	0.553
SPECC1	0.0233255115873	-0.377464149872648	0.204	0.276	NEDD9	0.131073515275158	0.721816833210951	0.602	0.55
SLC38A1	0.00068683537773142	-0.37789250084023	0.204	0.328	STX11	2.8532223895838e-14	0.720009211468065	0.285	0.071
PKP4	0.0156606979087067	-0.378606007534272	0.312	0.386	GYPC	4.6840755955945e-21	0.715291056526896	0.258	0.02
SCAPER	0.00033126611967384	-0.378665724023426	0.403	0.535	AKIRIN2	4.37802343293245e-09	0.714040846539449	0.407	0.213
PARD3B	0.00374289304476023	-0.378874214697893	0.385	0.491	RPL22	2.89459109561743e-12	0.713706488031713	0.747	0.516
YARS	0.00157705230968886	-0.378964925178084	0.231	0.342	COX7A2	8.99427889747214e-11	0.713442028570938	0.588	0.355
ZNF638	0.00147602909416547	-0.378989969090864	0.385	0.494	TBXAS1	4.6244362057271e-13	0.713322261857337	0.29	0.078
PUM3	0.00129988630867465	-0.37949625704722	0.285	0.406	BID	6.21368098416986e-09	0.707358191030179	0.299	0.117
UBE2E1	0.0549168034165492	-0.379747061150705	0.38	0.43	FLVCR2	4.19912118892422e-07	0.707195509286903	0.312	0.152
CYP4Z1	9.82058209401815e-05	-0.3799035183584	0.172	0.311	GK	0.000212805825951274	0.707043386493054	0.38	0.24
FAM208B	0.00607810913692986	-0.380101402831129	0.235	0.32	ATOX1	3.99221730214112e-10	0.704878467026328	0.376	0.166
KRT7	9.89813792405835e-05	-0.380482731641523	0.249	0.411	RSF1	3.12512922987319e-06	0.70470604616385	0.52	0.359
BZW2	0.000345203665373806	-0.380567070940595	0.335	0.477	RPS23	3.35303303014599e-09	0.704431139910724	0.57	0.352
MBNL1	0.000126075582999871	-0.382471271801202	0.873	0.922	GUK1	7.95207621748847e-12	0.704209453546262	0.448	0.208
FUT8	0.00260381319695434	-0.382751510399765	0.244	0.347	SRGAP2C	5.02476702840964e-12	0.70382303735016	0.326	0.108
EHF	0.000236321587754539	-0.382890509395913	0.222	0.364	STEAP1B	2.70361168456563e-13	0.702527443759288	0.869	0.621
SLC25A37	0.0157775849885178	-0.383218866522309	0.312	0.396	RPL7A	4.26052137436525e-10	0.700886190341641	0.715	0.496
GBF1	0.0064203784177561	-0.383289517935682	0.312	0.413	TIMP2	1.54279944741144e-11	0.700561379543181	0.303	0.1
ZNF710	0.00450067419466604	-0.383509805495362	0.235	0.333	H2AFY	9.36790752214997e-11	0.700135114283211	0.385	0.164
GPC6	0.000290677523436896	-0.384205071649292	0.176	0.306	RPL3	2.83036986920992e-09	0.695427895549372	0.765	0.592
PRKCI	0.000109397931498453	-0.38452731607301	0.367	0.513	MGST3	3.1327871329618e-10	0.694703892120005	0.452	0.235
LONRF3	0.000690184393792391	-0.384774867090255	0.335	0.469	RPL35A	2.24786701514551e-09	0.694582124774179	0.787	0.577
LAPTM4B	0.00102935094192155	-0.385089243788836	0.158	0.274	ENSG00000233045	2.68302642327988e-08	0.694475581529682	0.507	0.301
TMPRSS2	0.000105484149997806	-0.385511720440195	0.317	0.469	SH3BGRL	1.76176353359129e-12	0.694084716865719	0.353	0.127
ARHGAP24	0.121760135248401	-0.385661046690209	0.335	0.381	NENF	3.76909053738884e-12	0.693762930563094	0.357	0.137
TNIP1	0.000923597969691122	-0.385826817536701	0.226	0.342	C9	9.06559114342018e-09	0.693196110554188	0.339	0.149
GALNT10	0.00199981055269812	-0.386582151528159	0.299	0.416	RPS6	3.63321864338643e-10	0.692178863088791	0.851	0.619
CCNYL1	0.00555367834690008	-0.386748438955033	0.249	0.342	ENSG00000260342	9.46743448024668e-11	0.691151688921986	0.421	0.2
TTN-AS1	0.0018677651764609	-0.387332389234284	0.172	0.286	CD81	1.36338022609181e-08	0.690985707392894	0.466	0.276
CUL1	0.00194816485659645	-0.388527947322306	0.434	0.523	NDUFS5	1.50804582369542e-11	0.688785922241652	0.552	0.301
ENSG00000242687	0.00141581107868865	-0.388680934401214	0.167	0.269	LDLRAD4	1.3861587760887e-08	0.687053622570324	0.312	0.13
TRAF3	0.00411882382844349	-0.38919426442631	0.439	0.523	RPSA	6.80745854253324e-07	0.686802999206512	0.643	0.479
PACSIN2	2.23419059419169e-05	-0.389195877921117	0.679	0.829	TSC22D3	4.39988609365507e-08	0.68676544613673	0.593	0.391
EPAS1	3.64580917979883e-05	-0.389807498267121	0.493	0.636	AXL	1.19128499979637e-09	0.686287130880036	0.258	0.083
PTPRS	0.0144492894659624	-0.390253268098203	0.271	0.355	PABPC4	2.24116105613153e-11	0.684672484392595	0.466	0.225
SLC41A2	0.00754491440251205	-0.390487112613629	0.267	0.35	ARMC9	1.54846007745288e-09	0.684602433374536	0.778	0.594
SNHG12	0.000449975278452399	-0.391222746759702	0.145	0.264	SEC14L1	0.000110887716056629	0.683573046679286	0.326	0.2
C5orf56	0.105431854463627	-0.392116229048753	0.281	0.325	PABPC1	2.97443193763135e-08	0.679965578696244	0.819	0.682
SEC31A	0.000657010720863203	-0.393178120949927	0.452	0.557	ATP5MC3	2.90260873522006e-10	0.677256569110765	0.425	0.208
EIF3A	0.00112479488512162	-0.393295169584914	0.443	0.54	COX5B	6.63170437338004e-10	0.675970959349508	0.511	0.281
LGMN	0.00213926121017262	-0.393418733288749	0.285	0.389	SEC11A	4.9882049250246e-11	0.675452259946613	0.452	0.225
SUZ12P1	0.00806200609454009	-0.394200327754573	0.204	0.286	CERS6	6.69056903856156e-08	0.674852809526754	0.339	0.154
SFTPA1	4.66624564100987e-06	-0.394551333619752	0.385	0.611	FOS	8.2029456099313e-08	0.674747009195393	0.778	0.619
RALGAPA2	0.000360439312326012	-0.394904136839847	0.312	0.452	MIR1244-2	1.06785256461455e-08	0.670930352023809	0.593	0.381
TANK	0.00357578219476211	-0.395200198369558	0.439	0.513	DYNLL1	5.78906609818664e-11	0.67076774887262	0.394	0.171
ENSG00000279765	0.0641559421699185	-0.395600999327754	0.602	0.604	NDUFA4	1.07729960050942e-08	0.667264743619484	0.575	0.355
CBWD2	0.00238469393183761	-0.395771992292307	0.294	0.399	ATP6AP2	3.58475896471851e-15	0.666544344079658	0.335	0.093
RFTN1	0.00595841034932408	-0.395835615362759	0.253	0.345	HEXB	3.38895294916502e-13	0.665662943812356	0.317	0.095
CMTM8	0.00308435544121033	-0.39595558987463	0.244	0.352	COX7C	1.27221705122914e-12	0.665361445499471	0.729	0.433
NCKAP1	0.000243934792438108	-0.395982290649562	0.285	0.418	RPS3	5.1736142957192e-11	0.66508981576471	0.873	0.648
PRKCZ	0.000146700139024896	-0.396225966121122	0.339	0.491	RPL13P12	2.98011852499041e-08	0.662846218637596	0.724	0.504
GALM	0.00794704267564089	-0.396505988564249	0.357	0.452	ARHGAP18	7.48646212036343e-15	0.662755379876397	0.267	0.054
MOB1B	0.000195347788922664	-0.396564068414766	0.149	0.269	NUCKS1	0.0781844789881257	0.662250547929257	0.471	0.386
SLC4A7	0.00618222152268591	-0.396566481166331	0.181	0.264	RPL21P75	1.50969281753294e-08	0.660926435865387	0.774	0.565
DUOX1	0.000324769774188845	-0.396860610545648	0.244	0.384	ENSG00000235979	3.28730438104766e-09	0.66077991469421	0.697	0.457
TTC17	0.00196760112946789	-0.397120416542407	0.308	0.416	MTND2P28	0.00941746808202073	0.659159899208172	0.769	0.726
MBIP	0.0011987359431627	-0.397359831669234	0.303	0.438	HNMT	2.85217922588031e-12	0.658818017454998	0.271	0.073
ANKH	0.00204309289098689	-0.39742182256014	0.19	0.291	PTCD1	2.05676711799142e-08	0.655816016135771	0.507	0.311
KIDINS220	0.000795600898234297	-0.397637900304339	0.312	0.425	EEF1A1P5	3.44586999556453e-11	0.653398211422512	0.796	0.543
MAPK6	0.014095650284752	-0.398144806614137	0.43	0.491	SRGAP2B	6.12050415466614e-13	0.65272183577523	0.33	0.1
SIN3A	0.00226507568242456	-0.398365915410325	0.217	0.318	ENSG00000258311	1.10398706282244e-08	0.652563438562858	0.357	0.174
ARRB1	0.0147921008839573	-0.398828636334638	0.326	0.401	ZFP36L2	1.84100813390085e-05	0.651127228528032	0.439	0.296
IDI1	0.00151165741383791	-0.399039293086763	0.186	0.291	PIP4K2A	7.54062432999009e-06	0.649947790305994	0.326	0.174
ENSG00000262302	0.00105790974796137	-0.399342779512782	0.299	0.411	CAPZA1	5.93909109605833e-08	0.649584265637343	0.656	0.482
TCF12	0.000934606619124815	-0.399874940458023	0.656	0.721	ATP5MC2	6.81625795228991e-09	0.64953850869333	0.57	0.355
LRPPRC	0.0131008763623392	-0.399967974780608	0.253	0.328	UQCR10	4.22412808661411e-10	0.6489792471066	0.561	0.325
ABLIM1	7.83750041609826e-05	-0.400158311776308	0.217	0.369	SLC25A6	7.36249522034523e-08	0.645363187129098	0.57	0.389
PHLPP1	0.00730960038227639	-0.40125738003537	0.24	0.335	HLA-DMB	2.08742960064031e-15	0.645287850378958	0.281	0.059
CD55	0.00518032509388035	-0.401266695497679	0.719	0.797	ARL4A	4.21191422193533e-10	0.644865860841827	0.344	0.142
HMBOX1	0.000213256865585706	-0.40165222331518	0.167	0.296	PLBD1	9.48681696839289e-16	0.643410750871528	0.262	0.046
USP40	0.000744458915915792	-0.402398057513361	0.186	0.308	MOB1A	1.42265149028192e-11	0.642481345654793	0.353	0.134
JDP2	0.018521623865122	-0.403408082098903	0.199	0.267	RPS28P7	4.57204338251749e-09	0.642413197835313	0.692	0.467
MAP4K5	0.0508965091172152	-0.403488149089147	0.285	0.34	UPP1	5.79223160159984e-13	0.642329279607579	0.353	0.122
SELENBP1	0.000259516566318875	-0.403542617568167	0.24	0.374	RAC1	4.60510323240923e-08	0.641394382068432	0.638	0.484
CDC42EP1	1.04129557572451e-05	-0.404086180105402	0.127	0.274	ENSG00000256028	1.81226145680506e-11	0.640509341734232	0.43	0.196
ZNF644	0.000804388708301871	-0.404454787714898	0.462	0.57	DOCK11	3.2710428494369e-09	0.638262036757318	0.267	0.09
NBPF26	0.00202468385748898	-0.405264372731835	0.362	0.452	RPL23	3.31228045552589e-10	0.638252321260602	0.751	0.489
C3orf52	0.000106429249406076	-0.405351870129967	0.213	0.355	LDHA	1.52405138582824e-09	0.637139027935493	0.584	0.357
DRAM1	0.0026680930435677	-0.406239648507383	0.498	0.57	TMEM258	6.87298430507436e-10	0.634809303925122	0.493	0.267
NFKBIA	0.00131585128241842	-0.406387219777002	0.814	0.834	RHOA	3.05327376794524e-08	0.634123073702809	0.679	0.504
PUM2	0.00155671387701764	-0.406680055335553	0.511	0.601	NACA	2.9968700388866e-08	0.632721953497822	0.615	0.421
AHI1	9.50338815041199e-05	-0.407245966347471	0.421	0.577	PSME1	4.47275947661807e-12	0.632468099408373	0.421	0.178
GAB1	0.00019174064093006	-0.407733359292189	0.312	0.455	NDUFA3	1.16276804426185e-09	0.632130400907301	0.493	0.279
METTL16	0.00710847699903078	-0.407855994270606	0.29	0.377	ENSG00000269242	1.22269157783712e-14	0.631128448521605	0.258	0.049
NPIPB5	2.50823600652648e-06	-0.408197134056156	0.557	0.704	NOP53	9.95790693400447e-08	0.629679546015913	0.466	0.279
ADAMTSL4-AS1	0.0370308430641195	-0.408520728518309	0.593	0.65	CBX3	8.57351344482645e-09	0.629351187489937	0.357	0.169
USP53	0.00101905039598577	-0.408615662455562	0.262	0.379	HS3ST4	7.86769750220548e-12	0.62736394711642	0.367	0.139
PTPN6	0.502321774181668	-0.408717269841198	0.348	0.342	ENSG00000234287	9.23072605434326e-08	0.626051508567124	0.688	0.472
ADGRA3	0.000165525538139765	-0.409238702842739	0.136	0.264	BCAS4	3.99173406027304e-06	0.625237497539972	0.489	0.328
ATP11A	3.86012982724429e-08	-0.40985641649905	0.566	0.792	SMCO4	8.03475304984916e-10	0.622989904928863	0.407	0.2
DENND4A	0.000387270709098783	-0.409917958970499	0.715	0.807	NEDD8-MDP1	8.19501744874335e-10	0.622017669459194	0.448	0.235
KCNJ15	0.00220887640115626	-0.410162733152633	0.167	0.267	TPM3	8.81202201112445e-09	0.621307498777898	0.529	0.315
EGLN3	0.000149341785359708	-0.410238491165275	0.575	0.687	NDUFB2	3.52142428889084e-07	0.620428792092009	0.484	0.323
EPN2	0.0192341715465973	-0.41084570264216	0.24	0.325	GRB2	9.90091025224275e-06	0.619653933434343	0.452	0.301
RASAL2	0.200630327444514	-0.411821033821874	0.52	0.523	GLRX	3.88097306908597e-10	0.61715195831809	0.262	0.086
ADGRD1	5.52050612686628e-05	-0.412091179395141	0.217	0.374	GNAI2	4.24828049047609e-08	0.617068707257458	0.33	0.152
AEBP2	0.00565657636386789	-0.412255684903605	0.335	0.416	ACSL1	3.9857798824014e-06	0.616411900196481	0.679	0.528
LRRC36	8.17768309685547e-05	-0.412399397912848	0.204	0.35	IRAK3	1.13725291173952e-08	0.61598196727479	0.448	0.24
SOX4	0.0103107496061295	-0.41249306375114	0.208	0.296	ENSG00000274322	1.29525547985854e-08	0.613818950991349	0.525	0.318
NF1	0.00027697061648328	-0.4128089049197	0.475	0.594	SLC27A4	1.14787321038721e-12	0.613584626838951	0.344	0.117
GMDS	0.00662732173830726	-0.413606531150032	0.344	0.438	ATP6V1G1	1.49823193557812e-09	0.613165694629593	0.516	0.313
PTK2	1.38829190559148e-06	-0.414261545383617	0.534	0.729	ENSG00000229119	2.36282954513758e-08	0.613047735987459	0.652	0.443
ACSL5	0.000373419355213778	-0.41432366545731	0.213	0.337	RPS10-NUDT3	2.36522872918614e-08	0.611623772322717	0.724	0.516
RPS6KB1	0.0153962686658147	-0.415043293215756	0.353	0.423	STIM1	1.02193688445906e-06	0.609904989232275	0.38	0.208
ATP13A3	0.0244608400870492	-0.415902449570951	0.493	0.533	BOLA2B	1.02383407915483e-09	0.605815367127159	0.299	0.112
ENSG00000248710	0.00351169073287971	-0.415964870807811	0.199	0.293	MGAT1	3.17814670914904e-09	0.604182271921377	0.321	0.13
CXCL17	8.66298993650899e-05	-0.416560890859865	0.222	0.384	SPG21	1.61783750514124e-09	0.602907213855917	0.339	0.147
SPRED2	0.00295538123691124	-0.416879370860055	0.457	0.553	CHCHD10	1.55318638786725e-10	0.602791386713307	0.299	0.105
SH3D19	0.000140963484765419	-0.417528773941788	0.43	0.572	TUBB	3.76727477771467e-11	0.602789053556457	0.33	0.125
SLC22A3	8.73203234402809e-05	-0.417569107101638	0.199	0.342	RPL23A	6.4553074109059e-07	0.600695322415616	0.724	0.506
CRY1	1.72522606134861e-05	-0.41782156834053	0.425	0.597	FOXO1	1.72115712528891e-05	0.598902138289874	0.448	0.303
PHTF1	0.0292866054264695	-0.41794773228114	0.312	0.377	COX8A	1.72883818839324e-08	0.596721676885432	0.493	0.286
DDX10	0.0088453141925284	-0.418188351515801	0.222	0.308	CLIP4	2.14285457551895e-09	0.59647753049134	0.489	0.264
AGO2	0.00358344059737355	-0.41833848170086	0.48	0.57	LRRFIP1	5.61942313825416e-08	0.595468115758016	0.878	0.8
CBWD5	0.00195593209577764	-0.419452270168854	0.385	0.487	RNF144B	0.00462892946018568	0.591680204320609	0.335	0.247
CLOCK	0.000767343028719754	-0.419883522788764	0.213	0.328	EMILIN2	1.9419652858765e-09	0.59159468829733	0.353	0.149
USP47	0.000490176076242729	-0.420405781643709	0.389	0.513	TPP1	1.38881032968332e-09	0.586738585333342	0.267	0.093
ENSG00000283913	4.57045078569119e-05	-0.420615464547893	0.14	0.281	EEF1A1	2.76806997807525e-09	0.586685287413851	0.787	0.594
PGC	7.07486798713301e-06	-0.420871887365032	0.299	0.477	LAMP1	8.64234113454419e-09	0.584443181039569	0.43	0.23
SDCCAG8	0.00294403208401775	-0.421010743157044	0.398	0.482	LTA4H	1.35223960506456e-05	0.584407993085761	0.412	0.271
RAPGEF6	0.000212546244805633	-0.421327012713886	0.24	0.377	LAMTOR2	6.27996368308658e-14	0.583255087925156	0.308	0.083
CADPS2	4.79010629333472e-07	-0.421472247745154	0.403	0.658	RHBDD2	1.48617460150859e-10	0.582972504820363	0.308	0.112
ADAMTS9-AS2	0.000399530610173728	-0.421740749757879	0.281	0.433	EFHD2	3.0313946264407e-12	0.581308456861386	0.253	0.061
SMYD3	5.66966218156064e-07	-0.421796065722211	0.679	0.822	CRYBG1	0.818272351981954	0.580937901573234	0.335	0.32
USP34	1.27381690393728e-05	-0.422099299579105	0.611	0.704	PTMS	1.12616046382078e-09	0.58059454004117	0.362	0.166
SLC12A2	2.35587908902542e-05	-0.422331885423941	0.19	0.352	SKAP2	1.7039462516995e-12	0.578545236570863	0.281	0.076
ENSG00000256947	7.72849899180529e-06	-0.422701015461158	0.38	0.577	TCF25	3.5159421440036e-09	0.578335976099194	0.566	0.335
TAPT1	0.00279241054602119	-0.422780213700673	0.163	0.259	BSG	4.49795871572175e-06	0.574298811020625	0.398	0.257
TRIO	0.000193635261693917	-0.423010494763193	0.697	0.807	RPL13AP5	9.1783405937931e-07	0.571914896581745	0.489	0.318
IFNAR2	0.00243563646414312	-0.423751393633205	0.181	0.279	TBC1D9	5.96677857982507e-05	0.57168720778312	0.326	0.191
DIAPH2	1.42838934384572e-05	-0.42399719302171	0.683	0.814	BRD2	1.49657111483782e-06	0.567801340019567	0.529	0.362
MREG	0.000862173383409578	-0.424825102981938	0.199	0.315	CDC42BPB	3.23332095981543e-07	0.562287451192165	0.398	0.215
STAT3	5.89419301721375e-05	-0.424880096435585	0.778	0.856	FXYD5	5.73947227041566e-07	0.562071352467599	0.389	0.213
RAB4B-EGLN2	0.00128633238599757	-0.424881205529932	0.394	0.521	CD164	5.12849553054862e-08	0.561215813047725	0.38	0.196
ZFAND3	8.31921840003015e-06	-0.426258417185454	0.891	0.946	RWDD1	7.85188123499151e-09	0.561143276945651	0.321	0.134
RAB27A	1.65551023621574e-06	-0.427408816028235	0.389	0.555	PCNX1	6.69765424064249e-05	0.560910946011225	0.466	0.32
GPBP1	0.00122831229611668	-0.427434812091149	0.52	0.604	ACER3	6.3793601743767e-08	0.559902789911801	0.403	0.205
MPZL3	8.35107383386314e-05	-0.428225971979051	0.172	0.308	PGD	1.32374872253867e-10	0.559215027763778	0.285	0.093
ARMH4	0.00010297612783671	-0.428935006230895	0.407	0.533	H3F3B	5.32223834123382e-07	0.559182556973069	0.792	0.633
STXBP1	6.23481334603618e-07	-0.430224561564381	0.154	0.345	YWHAB	3.85983117592401e-08	0.554779599430555	0.452	0.254
GALNT2	9.21448374517083e-06	-0.431874255869602	0.507	0.675	COMT	1.10074140057794e-07	0.553349478227704	0.357	0.186
COL8A1	0.00126961154416097	-0.432521404921336	0.235	0.359	BTF3	1.59129068143995e-08	0.552179164547591	0.552	0.345
ADCY9	0.00159338039178213	-0.432649882099003	0.244	0.355	LAMP2	2.12632102991862e-08	0.548791331371682	0.308	0.134
AFF1	0.00786547395760511	-0.433187987780592	0.493	0.555	SGK1	2.12528419018472e-05	0.548604716797404	0.493	0.337
C4BPA	8.84061765034654e-07	-0.433214537668115	0.222	0.421	RPS23P8	2.31680262560748e-06	0.547703438853165	0.43	0.259
RASSF3	0.0122027678248196	-0.434229465944047	0.285	0.359	STK10	5.25632459863106e-07	0.546544098382971	0.335	0.161
RASSF5	0.0441001874375374	-0.435632180387644	0.271	0.32	LRPAP1	2.02606696634946e-07	0.545735246982304	0.303	0.139
SNAP23	0.00614060907367789	-0.435844782121693	0.172	0.254	ENSG00000227081	4.78031293328753e-08	0.543347528772478	0.742	0.491
LNX2	3.78963585545253e-06	-0.435850446687209	0.299	0.487	JPT1	7.96007621268189e-07	0.543231279297778	0.588	0.408
PPP3CA	0.00213742184264648	-0.435868864704491	0.665	0.707	PSME2	6.73591092857394e-09	0.54281229005056	0.335	0.152
KDM6A	7.23691083509701e-05	-0.435946295669295	0.48	0.601	CALM1	4.79409378897276e-08	0.542740716428035	0.557	0.357
SUPT3H	0.00429017597790153	-0.437132235703978	0.416	0.523	ACTR3	5.09124759680407e-08	0.542547402315847	0.416	0.232
OFD1	0.000112838321993705	-0.437172348083646	0.158	0.291	UQCRH	9.48254289573971e-09	0.541989105975451	0.475	0.264
KMT2E	0.0061597689061336	-0.437694562987149	0.575	0.638	NUPR1	0.000566929103918218	0.541584146768474	0.398	0.284
ITPR3	7.62101089742524e-06	-0.437837001621481	0.145	0.308	PTK2B	5.49203372255613e-08	0.537505829835592	0.462	0.254
PUS10	0.000401597763631725	-0.438173201707969	0.253	0.394	ADGRE3	2.72382888116101e-08	0.535774395832049	0.353	0.171
IL3RA	0.00439430974514968	-0.438562167069467	0.38	0.462	RPL4	1.30352155810782e-07	0.534187881280608	0.643	0.43
RCL1	0.00511479197446197	-0.438828595925946	0.167	0.254	B3GNT5	7.48244546310829e-12	0.533834360276326	0.281	0.078
TNFRSF10B	0.00723963258476895	-0.439344886541326	0.484	0.567	OST4	1.08554772641629e-06	0.533660770313441	0.484	0.301
USP6NL	0.000392931075498693	-0.439630009565244	0.348	0.467	GTDC1	0.000168991789048058	0.532638086406231	0.258	0.144
ABL1	0.0040535414371658	-0.440040971931122	0.321	0.408	RPLP0	9.88796882951472e-08	0.532574935660768	0.724	0.533
SIMC1	0.035868062262237	-0.440511628110587	0.199	0.257	LEPROTL1	1.24336582415969e-10	0.531465933875805	0.317	0.112
NFAT5	0.00030356732367953	-0.440643545694745	0.652	0.77	TUBA1A	2.56522141892178e-09	0.530970400115068	0.29	0.108
ZHX2	0.00659031266049988	-0.441492784567587	0.412	0.494	SNRPD2	1.30698664263881e-08	0.530884400127475	0.457	0.244
FAM174B	0.0048245938255253	-0.441999471992024	0.317	0.418	DRAP1	1.12553557664808e-09	0.530466348524698	0.281	0.103
RYBP	8.5995067567966e-05	-0.44338308463859	0.353	0.501	ENSG00000229267	7.35873657810978e-07	0.53033831241755	0.606	0.396
LINC01090	0.00294333932536625	-0.444296066989284	0.321	0.438	CAPNS1	9.9834541175485e-07	0.530315800926025	0.335	0.181
UBXN8	0.000199740423928605	-0.445392678564685	0.195	0.328	TGFB1	7.47070095325133e-06	0.530099226727028	0.398	0.227
EGFR	9.8170971469494e-05	-0.445596496985449	0.213	0.362	RPL41	7.60910165968192e-08	0.528148534028714	0.846	0.667
ZDHHC21	0.00025373800090125	-0.44629442948293	0.249	0.369	ATP5PF	6.30465661349753e-08	0.525426503871297	0.38	0.196
CRNDE	5.40402358053871e-05	-0.446475903476529	0.176	0.315	CIRBP	1.453793000192e-05	0.525212492142977	0.529	0.381
TNIK	0.000263738564882317	-0.446750864859207	0.57	0.677	EIF2S2	1.24799391289121e-05	0.524753066361076	0.448	0.298
MYO9A	0.00565784775999779	-0.446872323204863	0.376	0.465	RPL5	6.3961218302645e-07	0.524631405911863	0.742	0.545
XPR1	0.00126835889287063	-0.447365940902672	0.371	0.479	HMGN1	5.2796937901769e-08	0.52419230320923	0.398	0.213
NUTM2A-AS1	0.000324493764837275	-0.448371774482031	0.389	0.501	BCAP31	2.46362264524142e-07	0.520977280917524	0.339	0.171
FLNB	1.10231196623266e-05	-0.449184501924876	0.154	0.313	ZFAND5	5.79124452663843e-06	0.520869162409201	0.706	0.562
VMP1	0.0031954559001011	-0.450001411742861	0.747	0.792	MAP2K1	0.00102205267198878	0.520723321190732	0.606	0.511
CASZ1	0.000509727851550721	-0.450211285643462	0.181	0.296	NDUFB7	1.5060533607873e-08	0.520720587434979	0.394	0.193
EPS8	4.35931041015336e-06	-0.45150297385007	0.412	0.614	BHLHE40	3.28121969016064e-05	0.519820684643255	0.398	0.259
SGMS2	2.75166362048603e-07	-0.451844407110999	0.747	0.878	COX6A1	6.76187914269094e-07	0.518058485357863	0.534	0.345
GATAD2B	0.000792662779839643	-0.452192279714836	0.43	0.55	EEF1B2	7.21133333552711e-06	0.515253548015063	0.475	0.313
TUBD1	0.0620117226662111	-0.453514489093402	0.249	0.313	RPL36AL	4.59368073130907e-07	0.514340307194813	0.611	0.401
B4GALT5	1.03337641413352e-05	-0.454372200202786	0.498	0.672	TAPBP	5.79188732991424e-07	0.514073978675451	0.52	0.34
ZC3H12C	0.000395449361716138	-0.455453169393904	0.14	0.254	IST1	2.41563644923805e-07	0.512502439308277	0.385	0.2
UGCG	0.000163811482298206	-0.456169303303249	0.262	0.401	GSN	1.18020011357057e-08	0.51024653941052	0.416	0.2
ENSG00000273088	8.33714332776709e-05	-0.457217546710198	0.398	0.584	EDF1	2.17309502050806e-07	0.50987853986514	0.493	0.301
TTN	0.000213556713356512	-0.457702343832685	0.217	0.359	GABARAPL1	9.16117641414144e-07	0.508655810151243	0.326	0.169
ITSN2	0.00155933034471435	-0.458186984314203	0.548	0.631	BAX	8.31601213650459e-07	0.508158476016052	0.317	0.164
NAA15	4.00084851847361e-07	-0.458559236448851	0.29	0.484	ASAH1	3.39542148521845e-05	0.508090592874247	0.566	0.416
SH3KBP1	0.000871479649071012	-0.45921736226353	0.357	0.482	CMTM6	7.8488888725309e-07	0.508037511209208	0.308	0.144
LHFPL3-AS2	5.84526049699521e-05	-0.459269325676426	0.195	0.337	NDUFA1	3.64493956852705e-05	0.507433982760573	0.448	0.311
LMTK2	1.46307735782609e-06	-0.460660183830897	0.186	0.372	CPQ	2.08566768133472e-09	0.503127130371651	0.308	0.115
MAPK8	0.00251895371021513	-0.460678951409411	0.425	0.516	SYK	1.57949494427685e-11	0.502385506343134	0.253	0.066
FAM13A	0.00396987476214044	-0.460801400984424	0.308	0.416	STOM	0.000120272776041172	0.50148061018828	0.538	0.403
PRH1	0.00200060793436657	-0.461847797532959	0.344	0.445	CHCHD2	1.89179209545244e-06	0.498328925212283	0.552	0.389
ENSG00000283563	9.85824493808548e-05	-0.463266703201326	0.321	0.477	IL6ST	2.08027364674993e-08	0.497976673377496	0.955	0.863
FOXP2	0.000162886487717432	-0.464193788189694	0.208	0.35	SH3GLB1	6.83076101031603e-08	0.497366413138083	0.299	0.132
PLPP1	5.39985952971694e-05	-0.464272167134769	0.181	0.323	JUNB	3.37695880785349e-05	0.497328064336115	0.76	0.597
OCLN	6.37054101910857e-07	-0.465246568871867	0.122	0.303	ANXA5	1.63792762382221e-05	0.494787228189947	0.588	0.45
ESYT3	2.70854098591535e-05	-0.465840961182743	0.186	0.335	TMEM59	1.07344933162176e-06	0.493659381936628	0.457	0.276
PLEKHA5	5.00872699445321e-05	-0.46613560748872	0.195	0.35	SET	1.90110872686993e-06	0.492464161213838	0.475	0.301
CHD2	4.20216602511206e-09	-0.467124627923098	0.611	0.841	IRS2	6.19089644610869e-06	0.492418632801008	0.38	0.208
FARP1	0.00048593697156453	-0.467352659052694	0.271	0.399	SLC16A10	0.323324469248861	0.491581757026854	0.317	0.298
TCF7	4.34506770670326e-05	-0.467656498072775	0.131	0.269	LAPTM4A	6.0024763338586e-07	0.491347311180646	0.48	0.289
RAB3IP	0.000351750899403288	-0.468586923117692	0.213	0.337	PDE8A	6.62002117811601e-06	0.491222005712136	0.62	0.45
ALPL	1.95143296420579e-06	-0.468845711697097	0.403	0.614	CD151	0.000361994044932392	0.490546263848391	0.348	0.225
ABI2	6.29178070314791e-05	-0.47108938874249	0.208	0.345	DAPK1	1.33241680439548e-06	0.48997358234009	0.633	0.421
USP39	0.0154689844019894	-0.471356795654428	0.167	0.252	YWHAZ	7.33563005071589e-07	0.489476201201742	0.688	0.516
SFTA1P	1.12913128471313e-06	-0.471572904143038	0.244	0.443	RPS13P2	2.80687476365421e-08	0.489100605074318	0.57	0.333
CDK13	0.000125702867043824	-0.471848543840292	0.339	0.472	ATP5MD	4.69966836429135e-06	0.489070564142769	0.452	0.281
MYO1D	1.74987985152991e-06	-0.47199361459279	0.416	0.609	ENSG00000146677	1.20962223960552e-07	0.488435191808742	0.398	0.208
MCCC1	0.000601712412313095	-0.473439017859133	0.312	0.435	ENSG00000266865	1.98470473082999e-07	0.48814605501151	0.869	0.716
ZNRF3	2.08907309910121e-05	-0.473613682815525	0.294	0.455	MCUB	1.65149481854324e-07	0.485544071764503	0.267	0.108
MRTFA	0.000324141371498994	-0.473753803793456	0.511	0.621	ATP6AP1	3.25345020953285e-07	0.485472274407092	0.276	0.127
CACNA2D2	1.43839689537201e-05	-0.473798787765699	0.249	0.418	SYNGR2	2.69493087329087e-07	0.485172830844001	0.398	0.22
PIP5K1A	3.64320220613887e-05	-0.47381662432319	0.294	0.438	ARL17B	5.7654252946925e-08	0.484813908434135	0.534	0.313
MAP3K13	6.06151355528358e-05	-0.474098116594678	0.434	0.579	CD63	5.45662417409263e-06	0.484661739788964	0.701	0.538
CDC42BPA	0.000360538213604736	-0.474184946137356	0.258	0.389	ENSG00000262730	2.55049894155151e-07	0.48369261876782	0.312	0.149
IQCN	7.23120908664236e-06	-0.475148213602178	0.362	0.55	ARL10	9.56160781726063e-08	0.482328707593345	0.353	0.171
PTPN4	0.00229040378033907	-0.47581436942624	0.208	0.303	HIPK2	3.22799162718344e-06	0.481945046895829	0.48	0.301
EFNB2	3.20535514375287e-05	-0.476124555731612	0.172	0.325	RBM3	1.16345675816006e-06	0.478989818943308	0.412	0.242
ASPH	2.19411256504797e-05	-0.476224466754044	0.516	0.687	UQCRB	5.09780514076838e-06	0.478080142413544	0.516	0.342
ENSG00000282218	0.000192844972112623	-0.476337366612934	0.158	0.281	ATP5ME	0.000527237016575895	0.476202588533094	0.348	0.24
CUX1	7.47199513222486e-07	-0.47662379517214	0.733	0.846	ENSG00000260729	1.41799188299672e-07	0.475685609440275	0.267	0.11
CLIC4	0.145152335905265	-0.476778754597116	0.48	0.521	RNF130	2.52930107906743e-09	0.474306062013575	0.403	0.183
UBAP2	0.00278951566648833	-0.477088598756081	0.348	0.443	PKM	4.57322377352769e-05	0.474035149523588	0.538	0.379
LLGL2	0.000694043825238678	-0.478874729908143	0.158	0.271	RPL6P27	4.86604737143702e-07	0.473860984587116	0.688	0.447
ENSG00000133808	1.20835503077817e-05	-0.478994978600087	0.339	0.535	NDUFA13	5.4807757344518e-08	0.472313290341271	0.561	0.33
SORBS1	3.47645207288294e-06	-0.479687028940237	0.24	0.416	LIPA	4.06297163238874e-09	0.471307812922315	0.262	0.088
RNF24	0.00429364406480744	-0.480435716639873	0.222	0.311	C2orf68	6.86727922403989e-08	0.47085949594423	0.466	0.269
CYB5D1	3.68311048656465e-06	-0.480579707985912	0.1	0.252	TGOLN2	5.24470935471116e-07	0.470548986060104	0.253	0.108
SPG11	0.00220278778967801	-0.481075625265618	0.403	0.506	RPL9P9	1.05716080994473e-07	0.470157868854731	0.67	0.433
ENSG00000243004	0.0250322103130996	-0.482866552638318	0.317	0.379	ATP10A	0.0038292428280857	0.470035068138279	0.321	0.222
RRAD	0.000133944311813351	-0.482972210595735	0.145	0.279	CIB1	9.57906366527241e-05	0.46905274703511	0.303	0.183
MAP3K5	0.133134275826714	-0.483437636036638	0.502	0.516	ATP5PD	1.94253228720622e-06	0.468229915959421	0.339	0.181
RCC1	0.00267512425919357	-0.484838080327833	0.339	0.433	PDE4DIP	1.48556761401251e-05	0.46745223533752	0.357	0.213
HERC4	0.00294059079183195	-0.485356580955675	0.303	0.408	GNG5	1.37158571065374e-05	0.467329317146612	0.489	0.323
SUPT5H	0.303076527053432	-0.486214144354869	0.344	0.364	TRIR	9.37528583435854e-06	0.466414454676727	0.367	0.218
LRP6	1.45640305344184e-06	-0.486391575611367	0.122	0.293	TIAM1	1.76802538634778e-10	0.46540026924044	0.281	0.088
LIMCH1	2.40347917175378e-05	-0.487015631633207	0.498	0.685	OXR1	1.30794515361031e-05	0.464804217050189	0.543	0.389
KAZN	0.000108427105573515	-0.48717705691305	0.371	0.509	PPP1CB	0.000510594945035938	0.46472931607178	0.584	0.46
LHFPL6	3.02939156694598e-05	-0.487460887781737	0.226	0.394	NDUFB11	1.09771385280387e-05	0.462499278034655	0.376	0.227
FBXL18	0.00137720152441087	-0.487724784481449	0.154	0.259	EIF3K	2.0774509584604e-06	0.461811320079157	0.376	0.22
GRHL2	2.32595488834183e-06	-0.488157837786184	0.167	0.342	PPP1R2	5.18189728914763e-06	0.458718933782194	0.262	0.127
MED13	0.000102479824218433	-0.488466811871794	0.525	0.623	ID2	0.000545715780359689	0.458423039448825	0.448	0.32
SMC5	1.02744054480617e-05	-0.489384055700661	0.407	0.579	DNAJC25-GNG10	1.73007041905735e-08	0.455880565658768	0.262	0.098
RASGRF1	1.11662266484724e-05	-0.489531740723833	0.122	0.269	CNOT6L	0.531999147324259	0.455728656003531	0.258	0.235
SAMD4A	6.49337680281711e-06	-0.490331498278791	0.262	0.438	CD58	0.00014153877786926	0.455315868173686	0.353	0.227
NXN	4.1470436673435e-07	-0.490517260735984	0.326	0.553	RAB31	8.97399171343141e-06	0.454684869440801	0.525	0.35
LRRC23	2.81289074539993e-05	-0.49054020070694	0.172	0.323	TMEM50A	8.99102562957738e-09	0.454676594418396	0.33	0.139
AGAP1	1.64805844487573e-07	-0.491985290892421	0.398	0.643	GGA2	0.000203492958983506	0.454275726429194	0.308	0.183
MRNIP	0.0263598203264609	-0.492842281253062	0.29	0.355	SSR4	3.4282959573464e-05	0.454165723769691	0.48	0.315
FAM184A	2.35641137358233e-05	-0.493980144263005	0.208	0.359	GNB2	2.27186518217139e-06	0.452808047377869	0.339	0.181
SDR16C5	2.52396957875307e-05	-0.495352020352944	0.249	0.394	ST13	0.00335516093729752	0.452557615545821	0.348	0.262
PEBP4	1.0571047861704e-07	-0.495762513663878	0.303	0.538	SUMO3	3.87288280661216e-08	0.450464567420472	0.281	0.112
UBAP1	3.94385283280914e-05	-0.496346242900322	0.679	0.775	UBB	1.47727878371162e-07	0.449508863091886	0.303	0.137
C8orf34	0.000107320292023031	-0.496620943606424	0.29	0.45	RNF213	1.32763446511011e-05	0.448576308303741	0.448	0.284
DAPK2	0.00139293407623391	-0.498668394081734	0.204	0.32	GNA13	6.89432102240176e-06	0.447502392170499	0.262	0.122
MAPK10	9.75269542178222e-07	-0.498790654425812	0.276	0.482	TMEM160	7.53106111228261e-09	0.446420692707253	0.271	0.098
PPP2R3A	9.53649282075833e-06	-0.49940645077961	0.271	0.433	BRK1	2.97908998238726e-08	0.446340086002215	0.357	0.164
ENSG00000283321	8.37545210626729e-06	-0.500291483468939	0.335	0.521	C18orf32	1.48867814316938e-05	0.44541268286434	0.294	0.164
FOXJ3	0.0213232855898496	-0.500367950388011	0.335	0.386	SNX2	1.78415143882176e-06	0.443349496224797	0.308	0.154
ENSG00000253944	0.000226981924540721	-0.501253241391204	0.136	0.257	IDS	1.55864782934715e-09	0.443063249773224	0.294	0.108
RANBP17	0.000415969357279661	-0.502477030187407	0.326	0.445	EEF1A1P13	2.7729708890712e-06	0.442247038981725	0.548	0.355
GPR160	8.65285520671691e-06	-0.502664412955149	0.131	0.276	DAZAP2	3.70149569380794e-06	0.440976037148746	0.507	0.328
CEP70	8.86510371384408e-07	-0.502875181258708	0.285	0.489	TUFM	1.77154437356145e-06	0.440844349477943	0.281	0.137
MDM4	0.00192811466039606	-0.504033565110967	0.371	0.469	ENSG00000258539	2.02895329685219e-06	0.438711697424795	0.271	0.125
MAGI2	0.000188055666807223	-0.505107565020955	0.281	0.428	KLF6	0.000168614147323041	0.436979855173023	0.864	0.76
LRRFIP2	0.00895591696600803	-0.50530792281468	0.507	0.572	IFNGR2	0.000592939279023923	0.436880831435704	0.434	0.315
EXPH5	0.000279457571302919	-0.505345645147454	0.154	0.279	SLC16A3	5.17671150203969e-06	0.436432486942531	0.29	0.142
MGST1	1.48467139803199e-08	-0.505813025349715	0.593	0.8	ENSG00000124593	2.40722563919266e-06	0.435180004388884	0.434	0.269
LINC00486	1.19507239378508e-14	-0.506254324228885	0.946	0.966	RPL13AP25	4.71391076794491e-05	0.434649225776709	0.398	0.264
PCDH9	0.000205393747466217	-0.506415321735808	0.172	0.315	FOXN2	6.86764754743931e-08	0.433462279750127	0.253	0.095
ASH1L	3.03315117277742e-06	-0.506593903114822	0.674	0.795	PET100	3.09593554625455e-06	0.433239738780393	0.448	0.279
ENSG00000284686	0.000713777886572617	-0.50678276406675	0.294	0.408	RNF181	5.26510492690696e-07	0.433091698771951	0.285	0.13
JUP	1.25158142164712e-05	-0.507079308620807	0.149	0.301	MINOS1	6.09512770112486e-06	0.431018429937979	0.543	0.377
F3	3.75739763117415e-07	-0.507576959185114	0.326	0.54	ADAM17	0.00105296950216917	0.430812602924934	0.615	0.496
AFF3	6.36342082262015e-10	-0.507857285740401	0.475	0.775	HINT1	4.33306260647433e-05	0.430729664314173	0.502	0.359
NPIPB3	4.72100017528383e-07	-0.507876269787204	0.48	0.645	JTB	2.3752550789917e-06	0.43016730098292	0.308	0.159
IQCJ-SCHIP1	8.87442307981013e-05	-0.508050030034616	0.195	0.325	PDLIM1	1.80781885805513e-06	0.429797131116816	0.466	0.298
RAPGEF2	0.000232993547817552	-0.508986770859133	0.443	0.575	FOXN3	0.00435215817900394	0.42949376189608	0.529	0.401
LARP1B	1.00328382319962e-05	-0.509024622660657	0.204	0.367	TALDO1	3.97563871015212e-06	0.429492987020098	0.317	0.171
TRNAU1AP	0.000166425444038488	-0.509642213713517	0.24	0.374	ARHGAP10	6.04071239587586e-05	0.429482425404326	0.348	0.208
NAA25	0.00110864104307588	-0.510261668627658	0.231	0.335	NR4A2	2.51102763240219e-06	0.429111079153569	0.312	0.154
PRKCA	3.08694256321689e-06	-0.511341262797973	0.344	0.535	SEC61G	9.64898188131235e-07	0.428902269737127	0.484	0.291
P4HA1	6.3500803889116e-05	-0.511520447900978	0.385	0.528	ENSG00000230979	2.64291671053033e-05	0.428358174180017	0.493	0.342
MSMO1	0.0002616571120539	-0.512120843848043	0.235	0.359	SFT2D1	1.9336494099604e-07	0.428086439891154	0.276	0.115
ENAH	0.000188223813092689	-0.513993808823103	0.235	0.357	LIMS1	0.000118462327751026	0.427784935686298	0.548	0.406
GPRC5A	2.97733931801868e-09	-0.514309836862931	0.525	0.851	ANP32B	2.21068439435444e-06	0.427566734610371	0.339	0.181
MLXIP	0.000360341921973047	-0.514794902031741	0.249	0.364	TMED10	5.68698905364512e-05	0.426886000943305	0.389	0.254
FAM129B	5.83441156704408e-06	-0.515838731290393	0.443	0.611	ATP1B3	0.68446998416556	0.426617784564097	0.71	0.677
C3	7.64031045324474e-07	-0.515955681407684	0.421	0.636	SUB1	1.25503286676153e-06	0.424458129915872	0.489	0.298
MIA-RAB4B	0.00118447616166262	-0.518312433830161	0.149	0.259	RAD51B	9.10726194987143e-06	0.424059932437759	0.48	0.318
ACOT13	3.97272975507588e-05	-0.518754274144048	0.213	0.355	PRMT2	8.99188094647666e-07	0.423395878366595	0.271	0.125
GBE1	0.00175947324596745	-0.51886851715662	0.371	0.472	CLASP1	0.00422031371812107	0.423155304473636	0.385	0.281
NAA38	0.00217777625177554	-0.519086393554532	0.434	0.499	MANBA	3.29959560350307e-05	0.421852170073977	0.362	0.213
TRIM24	1.81267936628804e-06	-0.519838829832362	0.136	0.303	ENSG00000267261	6.51765770174596e-06	0.421191904291225	0.339	0.183
TET2	0.286739889042239	-0.521088605301879	0.385	0.396	ENSG00000225616	2.95141291555409e-05	0.420824464080248	0.281	0.149
SLC7A6	6.37067353775159e-06	-0.521400735148047	0.186	0.342	NDUFB10	1.02011772192475e-06	0.419521122422141	0.335	0.169
ENSG00000214772	3.85785310253954e-06	-0.521873429693529	0.109	0.264	PLIN2	0.000272736353219622	0.419487720581175	0.448	0.306
ENSG00000224063	3.58970423793856e-05	-0.522513092013424	0.308	0.462	ENSG00000185641	4.32497086210867e-06	0.419271798078088	0.643	0.411
CAPN8	2.5758936674929e-07	-0.523141697797779	0.308	0.518	EMP1	0.384728641158117	0.418293160397439	0.294	0.274
ARHGEF12	3.36121074656909e-07	-0.523852133547605	0.367	0.582	CEP128	0.000354251927422996	0.417889817188428	0.276	0.161
PAM	9.5337221244223e-07	-0.524117921894623	0.466	0.653	ENSG00000275131	2.51947117094628e-05	0.415774974324452	0.285	0.149
UBE2H	0.00748348268711487	-0.524242560052769	0.529	0.577	ENSG00000242299	0.000191452257751401	0.41522255676151	0.665	0.474
GTF2IRD1	0.00011068226106372	-0.52518817830503	0.348	0.469	SF3B5	5.0089411315514e-06	0.414995481058369	0.303	0.159
TMEM245	1.87811722219899e-06	-0.526288116053511	0.421	0.604	TMBIM6	1.46685184544971e-05	0.414878464030778	0.688	0.54
CD2AP	0.000366370995970577	-0.526680241469144	0.312	0.418	NDUFV3	1.07815569955758e-05	0.414839844453864	0.258	0.125
VCL	1.99269108149003e-05	-0.52786023615471	0.38	0.538	PSMA4	2.60480724756061e-06	0.411587914243065	0.271	0.13
MPP5	1.40726953395069e-05	-0.528381025168997	0.24	0.399	RBPJ	0.00200191708065517	0.411352335437565	0.543	0.408
TCF7L1	8.48076128278059e-07	-0.528654842282191	0.312	0.526	GABARAPL2	2.84935817793885e-05	0.409970456038444	0.29	0.159
RBM47	0.00146373274978268	-0.530466643202042	0.796	0.826	ROCK1	9.85701665290707e-05	0.409593762540733	0.452	0.306
KIF13A	0.0261340510192824	-0.531159204432332	0.367	0.425	ACTN1	6.995888229917e-08	0.408665976003393	0.271	0.11
MEGF9	0.0240570756712787	-0.531601768863567	0.308	0.377	IFNGR1	1.41139406280224e-05	0.407400966227288	0.353	0.2
KDM6B	1.41967394781727e-05	-0.531907256863265	0.321	0.477	EIF1	9.91281154048031e-06	0.40717389740914	0.81	0.665
CFAP221	0.000505690744015373	-0.532112089186499	0.186	0.298	TOB1	0.0253529190814581	0.406745019804902	0.421	0.352
RICTOR	2.61355539921233e-05	-0.534075635766721	0.389	0.528	SMCHD1	0.0412120965843262	0.404971799408834	0.498	0.435
ABHD2	0.00030416172010366	-0.535096055231956	0.557	0.675	WDR1	3.11517457823783e-07	0.404507671438189	0.253	0.103
ZBTB44	8.10595109392666e-05	-0.535659635995047	0.145	0.274	LAMTOR4	1.24180163653567e-05	0.404270394106816	0.38	0.235
ZBTB38	0.00109144700410205	-0.535672564296295	0.222	0.323	SNHG25	0.000945151232660388	0.404130763015527	0.471	0.359
REV3L	1.1634954797572e-05	-0.536346106782344	0.371	0.516	RNH1	1.0157386168727e-06	0.403360054187566	0.317	0.156
PRKAR1A	5.41046028449325e-06	-0.536683313564643	0.394	0.54	ENSG00000263620	5.62863992228807e-07	0.402257046878886	0.439	0.249
STRBP	4.51521123676172e-06	-0.537386886365059	0.195	0.364	ENSG00000256966	2.85434964374985e-05	0.402139871609702	0.303	0.171
PTCHD1-AS	0.0179979041625638	-0.537898365273274	0.208	0.276	MYO9B	3.37550539815631e-05	0.401637045126434	0.416	0.262
ENSG00000255864	0.000311289509868528	-0.537952027767248	0.167	0.286	ATP5F1D	2.51307739777919e-06	0.40044272420113	0.385	0.218
FCHO2	0.00321299067312626	-0.53818266917912	0.357	0.443	HIPK1	0.000120729370348199	0.399276607171014	0.326	0.188
WIF1	0.00123722782288218	-0.5389395239847	0.303	0.421	SCAND1	1.17907901298651e-07	0.397665470955836	0.33	0.154
NABP1	2.21510152900804e-05	-0.540119441774548	0.213	0.367	ERH	1.53074658104231e-08	0.397370232897217	0.385	0.183
PLAC9	8.00002984623131e-07	-0.540337990474052	0.113	0.291	TMCO1	6.01556472628981e-05	0.39734537558513	0.271	0.147
SENP6	1.4174274330908e-06	-0.540752196267694	0.462	0.621	ENSG00000255339	9.70619634608139e-07	0.396857523788211	0.357	0.188
NIPBL	6.22931007028514e-07	-0.541315557042209	0.502	0.655	ACAP2	4.02175803418158e-05	0.39539878549682	0.498	0.335
NBPF19	9.33280688294453e-05	-0.541910852850883	0.511	0.609	TMEM230	3.9626100513306e-09	0.394007764749153	0.299	0.112
HNRNPC	1.86699184342487e-06	-0.543651343841895	0.905	0.912	C19orf70	1.57060695425537e-07	0.39050346246659	0.281	0.12
PTPRM	2.9381656884724e-07	-0.544314191200474	0.629	0.78	SCD	0.00567951527678955	0.389884375448548	0.344	0.249
MPP7	0.000145107246893105	-0.54435545974448	0.308	0.435	TMEM33	1.37638878337398e-05	0.389514618737284	0.267	0.132
CCSER2	5.2371682707797e-05	-0.544735718635047	0.434	0.562	SPCS1	4.89680234653562e-06	0.389219702756947	0.281	0.142
ATXN1	0.000444140499934508	-0.546923068869493	0.729	0.778	TPI1	5.55972924274433e-05	0.388742731247576	0.538	0.374
PIP5K1B	8.02658840802938e-05	-0.547701223584651	0.462	0.606	SELENOK	0.000150085519976385	0.387786442456553	0.312	0.181
LAMP3	2.11822000541422e-07	-0.548225455172132	0.376	0.584	SARNP	0.00213825531968506	0.38689723776445	0.353	0.242
LAMB3	1.28137551416912e-05	-0.548431491006264	0.14	0.286	TMED2	6.95424713226074e-05	0.386749717138048	0.281	0.159
PVT1	0.0152180270663572	-0.548597211206114	0.312	0.389	SNRPB2	9.62926243664491e-05	0.38642117459733	0.321	0.191
FAM20A	3.11129800776637e-07	-0.548643957448058	0.308	0.501	TCF7L2	0.0022392819365544	0.386292933868059	0.534	0.425
TFCP2L1	8.622833135552e-06	-0.548779152533559	0.498	0.648	LIMK2	2.70730846984631e-06	0.38622656271001	0.294	0.137
FNBP1L	9.27814102013068e-08	-0.549164790769119	0.127	0.32	MORF4L1	0.000360880781350485	0.385895313626631	0.557	0.443
CAPN2	5.05612773935242e-07	-0.549425921444811	0.484	0.672	ATP6V1E1	1.31013249415712e-05	0.384149632324228	0.308	0.164
MAL2	1.74549865976797e-06	-0.551336249136711	0.299	0.474	RPL24	3.32181646927642e-07	0.384113252500343	0.801	0.567
CELF2	7.61634323791626e-08	-0.551383522155402	0.882	0.924	RNF38	0.00526013244753623	0.383981040838863	0.367	0.274
KIAA1324L	8.53755651835381e-05	-0.55204241495601	0.163	0.296	CLTA	8.98875650866288e-05	0.383958927262142	0.443	0.293
LRSAM1	0.000204796408714774	-0.553369905598255	0.195	0.32	CITED2	0.025352121241249	0.382810783288544	0.362	0.286
SLMAP	0.000147911942412801	-0.554483249521715	0.416	0.526	EIF3E	0.010114972493386	0.381981941309636	0.525	0.445
PTPN13	6.55184809825713e-05	-0.555124745304867	0.285	0.447	RPL3P4	0.000321957065805852	0.381731529346584	0.656	0.487
COA1	0.000448271551959876	-0.557380756954484	0.294	0.406	COX17	0.000563707236222425	0.381295491162287	0.398	0.264
ENSG00000283098	0.000160813574660064	-0.559300286642232	0.271	0.413	ENSG00000269711	1.06707912849563e-05	0.381002028145954	0.312	0.166
BAG3	0.00210565185427539	-0.559732908837231	0.244	0.35	LUZP1	6.62707787714446e-05	0.37912185812755	0.344	0.2
CTNNAL1	1.3508496676858e-05	-0.559971075809829	0.253	0.411	ENSG00000218426	0.000196057707557672	0.378207233053261	0.33	0.205
GATA6	9.66886504920357e-05	-0.560126578166155	0.24	0.396	YPEL5	1.88863275378754e-06	0.378135515773608	0.412	0.232
ANKRD17	3.92666824685449e-07	-0.560540475308757	0.602	0.741	RPS2P5	0.000971595513034177	0.376717295558495	0.353	0.242
GAREM1	2.31494285462138e-06	-0.562603745561145	0.57	0.687	ENSG00000255723	2.45515112836298e-05	0.37556453234064	0.303	0.169
LPIN2	0.0203987937595772	-0.562749796020515	0.484	0.54	COX14	2.12527802289942e-05	0.375094893802986	0.389	0.23
TAF4B	5.1049773017952e-07	-0.565374934994185	0.104	0.269	GSTK1	1.32421431247767e-05	0.37482147150351	0.267	0.13
KANSL1L	7.83649970871794e-05	-0.566055517040447	0.317	0.447	RSRC1	0.000327823645949872	0.374213478633673	0.357	0.225
PPP6R3	9.3230532068408e-08	-0.56712186627782	0.67	0.792	ENSG00000227161	5.02186684738625e-06	0.374090228366779	0.267	0.125
HELZ	2.35865234119022e-05	-0.568923767985654	0.416	0.553	PSMB3	2.85538158833501e-05	0.373944829753423	0.299	0.166
TTC6	1.3787608169354e-05	-0.568942985946649	0.154	0.303	ROMO1	7.72580932728898e-05	0.373608265326068	0.394	0.244
LIPH	1.09950591587867e-05	-0.570190892720157	0.226	0.401	NDUFA6	5.43112785864186e-06	0.373546915936836	0.29	0.144
SNCAIP	0.00327425488014233	-0.570994697097492	0.181	0.267	ZFP36	0.00222297501024665	0.373330554477981	0.742	0.614
SESTD1	0.000117779573035374	-0.571584463762655	0.579	0.648	EEF1B2P6	0.000677852713917276	0.372794789335933	0.348	0.23
SFTPB	2.17392589949714e-13	-0.573855377723842	0.557	0.988	FTH1	3.84387126678794e-07	0.372588482345651	0.348	0.174
SRPK1	9.75397998723865e-05	-0.574439761081068	0.389	0.526	PLEKHA7	8.82015920389557e-06	0.372516965935063	0.774	0.611
PRKD1	6.20782853316163e-05	-0.575395286392089	0.276	0.421	NFIL3	5.18544579759268e-05	0.371303895099063	0.303	0.169
FNDC3B	1.63824488669421e-06	-0.575834867340505	0.855	0.9	DPP7	5.90507924794792e-06	0.370996391299384	0.317	0.171
NUP153	3.54042735355017e-06	-0.576445393840605	0.439	0.579	DSE	1.40807110858139e-07	0.369962372219369	0.253	0.095
AFDN	3.48049117493462e-06	-0.577418646394229	0.452	0.609	SV2C	6.39011280411818e-06	0.369393801554787	0.258	0.122
FBXW11	4.12207214835754e-08	-0.578958535584737	0.484	0.667	RIPK2	6.84543995080242e-05	0.368961296313483	0.348	0.205
NBPF14	0.000555341510389575	-0.579967671557304	0.588	0.663	CCDC200	0.363688857975683	0.368131976213817	0.701	0.733
SLC25A44	6.05965644248589e-08	-0.580767610889812	0.222	0.45	ENSG00000256646	9.74590071219292e-07	0.368108817741865	0.339	0.171
TMCC1	0.00792262374883657	-0.581191263734191	0.448	0.501	RPS26P31	8.97808184209878e-05	0.365421351857222	0.452	0.298
FGFR2	1.18750381021554e-05	-0.582502596411451	0.154	0.308	ENSG00000218175	0.000626134110027442	0.364518189863376	0.462	0.318
RCOR1	8.52196727121432e-06	-0.583128948466832	0.566	0.685	PLSCR1	3.03339055743058e-05	0.363732450441534	0.29	0.154
CPM	7.98578454201072e-10	-0.583248385316009	0.57	0.775	UXT	2.20193861544253e-06	0.36313089932203	0.303	0.152
MPRIP	7.61127515555767e-09	-0.584146438710611	0.416	0.648	CBLB	0.000303297559758559	0.362677178247006	0.353	0.218
INTS12	0.000126530454951094	-0.584493670491637	0.271	0.413	WASF2	0.000241907286632376	0.36182754643996	0.38	0.244
TACC2	1.33476019403913e-14	-0.585070025153222	0.511	0.892	H3F3A	6.22082883768137e-05	0.361610592320296	0.448	0.301
THRB	1.73271518756599e-07	-0.586493093310577	0.244	0.45	ISCU	0.000171892702764246	0.36150247479778	0.281	0.164
INO80	4.60167005052988e-05	-0.587294421338931	0.425	0.548	RBX1	0.000288563124881893	0.361390507402539	0.43	0.298
SMURF1	4.92818906915384e-07	-0.588445156597231	0.552	0.699	ENSG00000227008	0.000380778762588251	0.36119404347162	0.498	0.34
THOC6	8.63734617379403e-06	-0.588832529664418	0.249	0.408	HNRNPDL	1.34398468174291e-05	0.359564576415262	0.543	0.374
AMMECR1	6.09765997991938e-07	-0.588931463320482	0.222	0.413	EIF4A2	0.00769323767143584	0.358797226627371	0.452	0.357
PTPRD	8.9321894261394e-07	-0.588952009938645	0.285	0.474	CROCC	0.0100294600315553	0.35803150236161	0.452	0.35
UBTD2	0.00078393158229395	-0.589513086955521	0.226	0.33	SUMF1	3.22626437715354e-05	0.357822559360976	0.43	0.262
THSD4	3.0302188872153e-06	-0.591330146531879	0.52	0.67	SEC61B	0.00876395656945635	0.357457864122967	0.448	0.352
MT-RNR1	6.21978225489751e-08	-0.59219823644513	0.878	0.929	COPS9	4.22846430320671e-05	0.355644129807684	0.326	0.188
ENSG00000281383	0.000675508526193147	-0.593073147628958	0.176	0.284	ZNF706	1.08331932125702e-06	0.355499618954929	0.299	0.139
STARD13	5.0583026765953e-06	-0.594766808988902	0.367	0.533	GGNBP2	0.000577505416521842	0.354110499154599	0.434	0.311
BRAF	1.10542874952139e-12	-0.596186333435422	0.57	0.822	EIF4G2	0.000594229554833356	0.353974379074097	0.498	0.362
CCDC141	0.000112078527649793	-0.596626112621035	0.199	0.342	CTNNB1	0.00263609693479474	0.353515493539616	0.833	0.768
TJP2	1.06570481219934e-05	-0.597044332304273	0.249	0.416	RPL7P23	0.000170765239216911	0.352890295245617	0.652	0.482
LINC01004	6.28509290928321e-06	-0.598926836937351	0.244	0.406	NAMPTP1	0.000914669515454404	0.352716714061082	0.389	0.249
RNF145	1.82064743186921e-10	-0.600184789279214	0.57	0.775	TKT	0.00191570828438103	0.352273451017695	0.489	0.372
PEAK1	2.9516807593792e-08	-0.600214256445765	0.222	0.428	ENSG00000270024	5.40328812790483e-05	0.351755081677299	0.33	0.188
EPB41L5	1.03955125675286e-07	-0.600339890667928	0.299	0.533	SCP2	0.000375859472867175	0.351410275822297	0.367	0.24
SNX25	1.3264139997798e-11	-0.601730125727295	0.52	0.802	PAK2	0.000378237489141741	0.350390377869023	0.339	0.208
EPHA4	1.37976407903283e-05	-0.602639283007214	0.217	0.381	MT-TE	0.000864879003068663	0.348841586106023	0.357	0.235
LINC01106	2.04584811017371e-07	-0.604264193185903	0.118	0.289	SMIM26	0.000175702857942381	0.348473698815759	0.271	0.154
ENSG00000269966	3.53051420826819e-07	-0.604758615007958	0.09	0.259	TMED5	0.000392219325686902	0.347482505920552	0.389	0.257
CXADR	3.10865158600011e-09	-0.604787346738237	0.249	0.499	ENSG00000267740	6.9715898747817e-05	0.346234324832897	0.448	0.293
NR3C2	9.89100944926121e-08	-0.605380356169519	0.403	0.623	SAP18	9.44568155166046e-05	0.345594350721554	0.38	0.237
PCSK5	0.0024793913959957	-0.60608796852742	0.294	0.384	COX6A1P2	0.000871909498419292	0.345588060361888	0.353	0.24
ATXN2	7.22671776473373e-06	-0.607060938424778	0.525	0.658	WDR26	0.00693210374684679	0.345471578877467	0.376	0.281
ATP8A1	1.05945252344779e-05	-0.607890177768957	0.335	0.501	RAB14	7.90018219281678e-05	0.345017137337762	0.285	0.156
RAB26	1.0049202653269e-06	-0.608143673345721	0.186	0.372	UBAC2	0.000378755192464715	0.343202439192484	0.367	0.24
THUMPD3-AS1	7.34098394032551e-05	-0.60943477430333	0.326	0.452	GADD45GIP1	2.22817734220842e-06	0.343041081821267	0.276	0.13
TANC1	1.84461526967725e-08	-0.61017736816054	0.394	0.65	EIF3C	0.000261153643861641	0.342810851896263	0.271	0.156
ATP8B5P	4.20998062819403e-05	-0.611425906979701	0.24	0.381	JUND	0.000171235534906567	0.342804141953072	0.729	0.55
ADAMTS9	5.76101249891073e-05	-0.612397356822517	0.186	0.33	TMEM219	0.000690762869775918	0.340942853740427	0.281	0.174
FRMD4B	5.29705623321864e-07	-0.612797849262327	0.439	0.609	PPP2R5C	0.0428444116591146	0.34080901213439	0.629	0.56
RAI14	2.17969799528667e-08	-0.613942606041266	0.235	0.455	CCDC30	0.000111333334591441	0.339457759448905	0.294	0.166
TRPM7	0.00015818537371329	-0.614227985595096	0.321	0.435	ANKS1A	2.4970572244765e-05	0.339065315432081	0.348	0.196
CARMIL1	0.000372760527082632	-0.614796706504955	0.448	0.54	RPL7P9	0.000271188272672137	0.338339238262892	0.471	0.315
TMTC2	1.34811929503166e-05	-0.616180804953412	0.335	0.494	ENSG00000228144	0.000936158524437456	0.337984614086123	0.353	0.242
SPSB1	3.42531415190313e-07	-0.617816667194857	0.267	0.469	FBXL5	9.24831696434642e-05	0.337865489574053	0.285	0.159
LRIG1	2.96875718238133e-06	-0.617931360413978	0.29	0.469	RPL15P3	0.00123499449213644	0.337518025595097	0.348	0.232
ME1	0.000551537176542132	-0.619669187223014	0.308	0.416	RPL10AP6	0.000222632311290464	0.337319346677445	0.29	0.169
SGMS1	4.49507669805084e-06	-0.620350642831008	0.462	0.619	PPIA	7.78472380314345e-05	0.337157778836025	0.647	0.504
ENSG00000246596	1.53536972115066e-05	-0.620380868829256	0.136	0.279	RPS4X	0.000288859693090406	0.33597362049631	0.733	0.597
SLC9A1	0.000198574085033873	-0.622685985755001	0.267	0.394	COX7B	0.000393528721113673	0.335763221959397	0.398	0.264
ENSG00000255872	3.08437277751155e-09	-0.625276208512227	0.498	0.694	CSDE1	0.000261827952545861	0.335536846604333	0.507	0.364
ACACA	7.91949260325365e-09	-0.62646734994738	0.389	0.616	NDUFS3	2.83449160724764e-05	0.335530056400832	0.371	0.22
XRRA1	1.76035368294375e-06	-0.630372990002785	0.249	0.416	C4orf3	0.00113748779205355	0.335521321751859	0.339	0.227
ARHGEF38	1.46301235390054e-10	-0.630385100011236	0.281	0.553	RPL4P4	0.00242351816947417	0.335510984820984	0.466	0.342
MLLT3	1.59145782053807e-05	-0.632735540397158	0.317	0.472	NMT1	0.000321997447501552	0.335405593460063	0.258	0.147
PPP1R9A	1.59031978560064e-09	-0.633278824753442	0.357	0.601	FOSL2	0.000639700066506127	0.33516211006514	0.348	0.23
MYO5C	2.63795433858699e-08	-0.633881894927642	0.186	0.394	ENSG00000256206	0.000122748929870505	0.335008617234831	0.344	0.213
GALNT18	8.0182059524015e-06	-0.63502306097316	0.154	0.306	CAPZB	2.80165163346821e-06	0.334559604361788	0.543	0.35
TTC28	1.17481801778809e-06	-0.635853330539543	0.389	0.562	GNG7	0.00130757686380422	0.333795695007145	0.294	0.186
EVA1A	6.57622607504374e-07	-0.636175620054117	0.136	0.308	DTWD2	0.000524857675875478	0.332308624135172	0.538	0.394
PIK3R3	2.19831448454126e-07	-0.63944095302148	0.154	0.35	CDC27	5.42196001685094e-05	0.331724823153612	0.281	0.149
TBL1XR1	8.4697229249557e-06	-0.640307126008802	0.525	0.606	MT-TP	0.00374101138034037	0.329265337276765	0.326	0.213
LANCL1-AS1	1.42188838866879e-05	-0.641561828957111	0.163	0.32	MT-ATP6	0.000667588679759153	0.328655911906329	0.991	0.99
RAPGEF5	3.12660006994957e-10	-0.642966815235309	0.394	0.694	RPL10P9	2.34747080576402e-05	0.328488555311908	0.778	0.565
NAV2	5.6217217997039e-07	-0.644696356029781	0.362	0.562	PRPF38B	0.000337638425966701	0.327827153754219	0.312	0.188
LIPE-AS1	5.92691437588707e-06	-0.645344240801999	0.299	0.462	SERINC1	3.3423401411881e-05	0.326681604013973	0.389	0.227
MAGI3	1.32873150124584e-09	-0.645751452680922	0.484	0.741	MZT2B	0.000433202094860075	0.326162200313981	0.285	0.174
NTN4	1.22972196892443e-05	-0.647614013001353	0.176	0.325	PSMB6	0.000300131346055368	0.325954791660458	0.258	0.147
RAP1GAP	8.20126218291913e-05	-0.648619433505981	0.24	0.377	HBEGF	0.00726925883063714	0.325371183186021	0.285	0.198
STPG4	6.36129266066811e-07	-0.648848528327226	0.104	0.271	MYL12B	0.000102183235599683	0.324554681959506	0.552	0.379
RIPOR2	2.05226761090307e-06	-0.649296870115266	0.276	0.452	MRPL57	0.000836340482631061	0.324219497986528	0.258	0.159
CECR2	1.37905500129842e-06	-0.649533336638308	0.181	0.35	SORT1	9.05687580148144e-06	0.32348543074067	0.357	0.196
MAP4K4	2.3798865834873e-05	-0.652087575042503	0.335	0.489	ENSG00000264281	0.000278108394137964	0.323212895029569	0.303	0.181
MYO1E	0.000444199264517807	-0.654177721572957	0.434	0.528	LINC00869	0.000723258334502273	0.322341627211358	0.339	0.215
TMC5	7.30948858244935e-14	-0.656299172546891	0.362	0.721	ATP5F1C	0.00154443084927439	0.322290793170892	0.271	0.176
RASSF8	1.66412402727434e-08	-0.656912111223501	0.294	0.504	RPL10P16	0.00218037013124507	0.322270273575397	0.448	0.333
PPP3CB-AS1	0.000203009748932364	-0.658682329069208	0.181	0.306	NCL	0.000892951298581331	0.322173539899132	0.471	0.328
OPA3	0.0309245361594262	-0.659014551160856	0.253	0.318	EID1	0.00480819482560968	0.321489613437177	0.271	0.181
ENSG00000261553	8.60604929690405e-10	-0.661622247034128	0.353	0.611	DISC1FP1	0.00131873724549571	0.321211603290522	0.294	0.193
SFTPD	1.54803349439646e-06	-0.662558473866507	0.344	0.545	HADHB	8.96520163694444e-05	0.31999150986867	0.29	0.156
PATJ	6.86834765589411e-13	-0.662862548623455	0.507	0.802	AAK1	9.89015102609042e-05	0.319579593361552	0.348	0.2
ASXL1	1.62161923878368e-06	-0.663413148118051	0.511	0.648	GSTP1	0.00510235940010647	0.318814031780113	0.597	0.469
PHACTR1	2.28556663960855e-06	-0.665374821965093	0.566	0.726	POLR2K	2.16440456506467e-05	0.318730903806531	0.258	0.127
ENSG00000255422	2.75486912409233e-06	-0.669233772616708	0.136	0.296	RAB1A	0.00180306433997035	0.318612836567045	0.71	0.621
LARP4B	1.70381577250953e-07	-0.671342133725185	0.566	0.699	PSMG2	4.76257746356991e-05	0.317717642928261	0.262	0.137
NAPSA	8.02319290111685e-10	-0.672492224257498	0.434	0.736	SOD1	0.00243726443206767	0.317547750745561	0.344	0.24
SLC6A14	9.2047030127781e-08	-0.67342451656604	0.226	0.46	DENND4C	0.0299447759023492	0.31723800433404	0.471	0.399
RRAS2	1.45787173680372e-08	-0.673546992601391	0.299	0.511	TRA2B	0.00101008190835176	0.316228843919802	0.529	0.401
TRAK1	6.41718710925958e-05	-0.674122465061488	0.584	0.638	RAP2B	0.00151083598690405	0.316169915079093	0.285	0.181
NUTM2B-AS1	1.49737403344707e-09	-0.674339078902494	0.389	0.606	VPS28	0.00139241283876512	0.315811006340622	0.262	0.164
SMG5	0.00350457415846441	-0.675204447293004	0.204	0.301	ATP6V0D1	0.00228041643691962	0.314886430041506	0.303	0.203
TET3	1.20554859660761e-05	-0.675677299637723	0.222	0.379	CHMP2A	0.000114081108027767	0.314777643065518	0.271	0.149
COBLL1	3.61034869530228e-10	-0.67648657359648	0.344	0.565	ATP5F1B	0.00929706691527376	0.31475835030004	0.29	0.215
SHANK2	2.45165845755298e-12	-0.677529979076052	0.403	0.694	LSM7	0.000371248269839188	0.314588153094448	0.29	0.174
MET	3.8480723545317e-10	-0.679732062003447	0.326	0.577	NDUFB4	0.000740910499075623	0.314328446116451	0.321	0.203
DOCK5	3.75366890858304e-07	-0.680748343738114	0.525	0.687	EIF5A	0.00147126551542599	0.314168899484409	0.457	0.333
NEAT1	3.88757318976995e-14	-0.682678380436714	0.968	1	ENY2	0.00596675918186062	0.31304757655572	0.271	0.188
ENSG00000278996	6.15895082709946e-05	-0.682902879361822	0.231	0.367	NDUFB9	0.00478223358575183	0.312700702628279	0.312	0.21
CXCL1	0.00254339569394492	-0.683013794691135	0.172	0.267	ENG	6.29924256511241e-06	0.312295310926423	0.271	0.127
EIF2B3	0.00125096845648478	-0.683509239393308	0.222	0.325	NDUFS8	0.000883605388548928	0.31102329716143	0.258	0.159
ABCA3	5.8349679873011e-09	-0.684918310660287	0.471	0.729	SYAP1	0.0145492212670532	0.310810734836705	0.421	0.33
TANC2	4.38191273591339e-11	-0.685996714508113	0.769	0.888	CMSS1	0.0279225370005306	0.309966416522105	0.466	0.377
NUP210L	3.32667455166175e-05	-0.686528304060965	0.226	0.379	NAP1L1	0.00012804038518108	0.309029078714462	0.57	0.425
ARIH1	2.44206141391848e-07	-0.686550128019844	0.787	0.839	MAN1A1	0.0115482512460243	0.308071527445479	0.394	0.293
ZBTB20	5.97127464531807e-12	-0.688580907144325	0.701	0.883	HNRNPM	0.00236751102750136	0.307770664977922	0.489	0.374
DDR2	3.70600087252143e-05	-0.688738346486078	0.186	0.328	APRT	0.00112871929632539	0.307699657096994	0.29	0.181
KIAA1217	4.3052744577602e-09	-0.688817377591051	0.367	0.606	UGP2	0.000348969483334507	0.307594687750129	0.452	0.315
CXCL2	1.11601744004895e-07	-0.689412635513018	0.674	0.792	MAP1LC3B	0.00394654462960947	0.307035609946426	0.344	0.249
ATP6V0A1	1.10213969726999e-08	-0.689652921497144	0.276	0.489	CYCS	0.00260486716883023	0.306991245187014	0.371	0.264
WWC2	9.175075607288e-09	-0.689907821152814	0.38	0.589	MT-TC	0.248292932226859	0.306545583894731	0.434	0.408
MAP7	1.6477740490272e-08	-0.690206110465381	0.303	0.518	UBXN1	0.000184686328327942	0.305874402780534	0.258	0.142
EFNA5	0.000112782048470204	-0.690611033127461	0.344	0.477	ENSG00000273269	0.00443662182066387	0.305659326872191	0.774	0.658
DANT2	5.29104500330762e-10	-0.691379747860812	0.181	0.425	REEP5	0.000803480835541276	0.305343437921572	0.303	0.193
ZSWIM4	2.45047589654352e-05	-0.692621715221383	0.33	0.501	ENSG00000244245	0.000766824077579042	0.301934268937546	0.339	0.222
RERE	2.01203018948471e-08	-0.692678906167982	0.543	0.724	CHURC1	0.000148080236132527	0.301155490903705	0.267	0.144
MT-RNR2	1.87107788742062e-14	-0.692727594772048	0.977	0.995	B4GALT1	0.00243896317571965	0.300988219862042	0.738	0.653
SLC44A3-AS1	0.000984355694876594	-0.693035828823506	0.176	0.284	ATP5MC1	0.000281031290849741	0.300756930342634	0.258	0.149
ENSG00000284747	0.000138837337978837	-0.695434384810555	0.204	0.337	COX5A	0.000518902548741282	0.300753164781314	0.335	0.213
USP12	1.81453549440546e-07	-0.696520308102928	0.348	0.523	OXSR1	0.00187068660594817	0.300316475692627	0.308	0.193
PPP3CB	0.00726647261080266	-0.697058560224986	0.213	0.291	SIVA1	0.000167919065250586	0.300210849221434	0.33	0.198
KRT86	2.02080624456131e-07	-0.697630779923319	0.104	0.281	SLC39A11	0.000555528509446159	0.299522937050769	0.48	0.335
MYO10	1.65142394822982e-06	-0.69834300136712	0.326	0.496	SLIRP	0.00668780986655559	0.299122810450432	0.403	0.303
C1orf21	2.04982687633309e-08	-0.698676364701264	0.33	0.555	CUTA	0.00984703183999432	0.299053314326615	0.29	0.208
ST5	0.00011036654021193	-0.70205142841057	0.249	0.374	IL13RA1	0.000543839633385937	0.297982888772992	0.262	0.154
ENSG00000247925	1.78854956979612e-08	-0.702143342444638	0.484	0.682	VOPP1	7.20971057262477e-05	0.29773889826657	0.258	0.134
HOMER1	0.000909878787077676	-0.702433647251794	0.19	0.298	PDLIM5	0.00189834454556027	0.297128075193133	0.371	0.257
TMEM41B	2.14207908103821e-08	-0.702767731274406	0.407	0.597	ZNHIT1	0.00137640243657316	0.296617048835826	0.267	0.171
DUSP16	1.29579297320999e-08	-0.704398081889152	0.326	0.553	AURKAIP1	4.50295586866208e-05	0.29606568107123	0.271	0.144
MTUS1	2.1611488608015e-11	-0.705812220456806	0.403	0.687	RAB11B	0.00264588624367964	0.295517564754026	0.267	0.176
RBPMS	1.36362674202701e-12	-0.707707871334203	0.452	0.758	HNRNPK	0.0194711407726423	0.295511966867506	0.466	0.367
ZSWIM6	9.87038403071651e-09	-0.707874245448455	0.796	0.895	SMDT1	0.00132051866792011	0.294822577020452	0.267	0.164
ENSG00000237413	1.29457147374231e-05	-0.70896951790989	0.208	0.364	UBE2B	0.00150328935466075	0.294175822113536	0.362	0.252
BTBD9	2.69678714465191e-12	-0.709775792345804	0.738	0.895	IFITM2	0.0884765326617355	0.293274423611583	0.471	0.396
MIR222HG	3.44135366319397e-07	-0.711191890478334	0.335	0.528	PJA2	0.0135508984552015	0.292621333963058	0.317	0.23
RMC1	2.74304825990846e-09	-0.711233675370582	0.403	0.626	ARHGEF3	0.000809215346056864	0.29203669566847	0.353	0.23
IGF2BP2	5.60585925827796e-06	-0.712825475817838	0.145	0.301	UQCRFS1	0.000165816904191824	0.29056439271943	0.294	0.166
SNX30	3.51942059925056e-05	-0.713337950488887	0.434	0.56	IL1RAP	0.00940126944321035	0.290370964819126	0.267	0.176
CEMIP2	6.68463981939306e-11	-0.713734012205663	0.534	0.79	SELENOT	0.000184916683138263	0.289435243628735	0.303	0.176
PTPRK	7.47125785898273e-17	-0.716385063514279	0.475	0.826	HSBP1	0.001030264045757	0.288691548366319	0.321	0.203
NBEAL1	2.726987990965e-09	-0.717072035136044	0.597	0.746	UBE2D3	8.44862475031693e-05	0.288529652862652	0.719	0.57
ADK	1.17109665614814e-13	-0.717401792034755	0.679	0.914	SOAT1	0.00245161424253484	0.287716017975545	0.339	0.227
ABCC9	8.15321460748503e-07	-0.717858101518525	0.149	0.32	SSR3	0.00515407416159636	0.287617285327698	0.38	0.286
SPIRE1	2.53244348883211e-08	-0.718374766338548	0.462	0.658	SSU72	7.95299568489353e-05	0.287205536653891	0.403	0.252
ATP13A4	1.20395647895236e-07	-0.718968120870038	0.389	0.621	MTHFD1L	0.00354364194200297	0.287186101370994	0.552	0.43
PIGR	0.000140030561727846	-0.720261653180003	0.299	0.452	RTF1	0.00455434341250577	0.286673642892795	0.335	0.235
ENSG00000235837	2.17235662230675e-09	-0.721338899931704	0.131	0.347	RPL30	0.00693837268483757	0.28512610795654	0.462	0.357
ATF6	2.03224306454571e-06	-0.721836874036628	0.629	0.736	TMED4	0.0077384474990137	0.284579130014695	0.362	0.259
ENSG00000223653	8.31383635220931e-08	-0.723493092917693	0.131	0.313	HOOK3	0.0217454331323373	0.284554597634219	0.434	0.333
FREM2	3.4497506893233e-06	-0.724334115640256	0.149	0.308	ARF1	0.000535605528393274	0.284328958832617	0.507	0.357
DARS2	1.98294059209153e-06	-0.726828925135106	0.285	0.457	SSR2	0.00395572970971471	0.284046070514322	0.353	0.249
ENSG00000280441	2.60239294907529e-07	-0.729786585595579	0.213	0.401	GPD2	1.64905386936857e-05	0.283749855660026	0.29	0.142
NR6A1	2.12513252018764e-09	-0.73006233035146	0.33	0.572	2024-09-11	1.20820979832881e-05	0.283716455078505	0.317	0.164
PARD6B	2.71102018481629e-13	-0.732700401833767	0.448	0.76	PEBP1	0.00678139978822985	0.283285499643651	0.43	0.318
TJP1	4.16811364140013e-12	-0.735786397241006	0.498	0.731	RAB20	0.00273774488010763	0.283211701095304	0.29	0.198
CAVIN1	3.06297658546111e-09	-0.735933950419866	0.222	0.452	UQCRQ	0.00111431988258801	0.282391329817042	0.498	0.364
NAALADL2	1.04283134516795e-07	-0.737194320333952	0.317	0.494	NDUFS6	0.0014580221153591	0.282208048631249	0.281	0.178
AGBL1	8.40849686482462e-10	-0.739954849789075	0.353	0.616	RASA1	0.0287455471770545	0.282018809202449	0.471	0.384
MCTP2	1.81450908262739e-08	-0.74229731327885	0.285	0.523	ENSG00000258790	0.000258531192863159	0.281955110811544	0.475	0.325
PPP1R14C	8.28690184794853e-06	-0.742743317160419	0.195	0.352	RPS27AP16	0.0168740729605281	0.281589493206205	0.33	0.257
PRKG1	1.22043321995429e-13	-0.744181263454019	0.403	0.702	ABL2	0.0021441575041828	0.280997306401727	0.439	0.313
SREBF2	4.25392496820292e-10	-0.744217286396181	0.466	0.665	ABHD15-AS1	0.0059303735018418	0.279743107277044	0.271	0.178
MACF1	9.01229979885832e-17	-0.744446555852857	0.674	0.963	ADPGK	9.10021749506221e-05	0.279710722374138	0.267	0.142
ARFGEF3	1.84384362693001e-09	-0.745816739836315	0.371	0.604	SRSF2	0.000812889627457363	0.278948395460848	0.434	0.298
GANC	5.17428975540797e-06	-0.746166546244379	0.217	0.381	PELI1	0.0386832546045575	0.278814147284176	0.742	0.689
DOCK9	2.4381171484626e-12	-0.756457806258099	0.43	0.702	DYNC1I2	0.00574818732478483	0.277976231783397	0.276	0.183
SPRY4-AS1	2.74680540571359e-06	-0.762192009808053	0.258	0.425	XPO6	0.00102551764395967	0.277373889799362	0.326	0.203
LMO7DN	9.2501130880523e-10	-0.762226247239462	0.086	0.298	SOCS3	0.00125020134957443	0.276240931862302	0.416	0.289
PLPP3	1.70835901807019e-08	-0.764180011591921	0.434	0.653	SRRM2	0.00223982664614343	0.27617534128176	0.502	0.403
ELOVL5	2.32594889278676e-07	-0.764700506187613	0.38	0.557	RPL21P16	0.0131683211226479	0.276003233771347	0.498	0.379
CACHD1	2.37302606183118e-11	-0.764735911019358	0.299	0.562	MAPK14	3.98812193626157e-05	0.275334311362081	0.276	0.137
KANK1	2.02080684570168e-09	-0.765039387048556	0.294	0.54	TRAPPC10	5.70143723880452e-05	0.275266463396696	0.43	0.262
CGNL1	6.63249135570852e-09	-0.766715228472237	0.204	0.421	PLA2G16	0.000558818190370301	0.275204458461129	0.394	0.274
DLC1	4.02682494843272e-14	-0.768489943799292	0.525	0.834	FKBP8	0.000984422526442133	0.274364098116839	0.281	0.176
SOX5	1.00921143088516e-09	-0.773946769749065	0.258	0.504	TM9SF2	0.000107180964061773	0.274045532113668	0.344	0.203
DPY19L1	3.58360560240382e-10	-0.774470295873402	0.294	0.533	EIF3F	0.000144220229335387	0.273647352078455	0.258	0.139
TCIM	4.41188122064592e-11	-0.77683278733852	0.376	0.655	OSTF1	1.5809936540104e-05	0.273639684948538	0.271	0.132
ENSG00000236039	5.3306657051518e-07	-0.779968350274529	0.213	0.389	BZW1	0.00176404291731612	0.273052125173571	0.38	0.254
ABR	0.000550427217399466	-0.780934667641927	0.448	0.553	TEX14	0.431902094670673	0.27163121149257	0.656	0.638
FAM135A	1.52121342063713e-09	-0.786719910970057	0.376	0.601	SH2B3	0.00357819425579707	0.271547487827943	0.294	0.193
CNKSR3	8.29559486064263e-08	-0.792059520543073	0.29	0.491	ARMH1	0.372680941983644	0.271370183619266	0.258	0.23
ENSG00000273237	4.8426578989561e-11	-0.792658255514612	0.127	0.369	RPL26P19	0.0194090582016528	0.271193946209578	0.258	0.186
KCNQ1OT1	9.84856685085291e-12	-0.793249093439902	0.258	0.533	YWHAG	0.0107543879919633	0.270514114752667	0.407	0.315
MFHAS1	1.40992729118839e-05	-0.794034967172773	0.389	0.533	MYLIP	0.11046308612761	0.269930522548517	0.281	0.24
NFKB1	1.16168968499805e-06	-0.797091110604064	0.593	0.702	PICALM	0.00740969859634944	0.268139717191667	0.629	0.528
P3H2	2.12005709674295e-07	-0.797223386857896	0.389	0.584	ETV6	0.0829042000778359	0.268137306747384	0.529	0.462
RIPOR3	5.04261236883088e-10	-0.798511004842235	0.362	0.614	PARP8	0.185840274631362	0.268027375883319	0.362	0.301
ACOXL	3.77773028991197e-16	-0.801543605018207	0.448	0.787	PRDX6	0.050544511061394	0.267355973832151	0.416	0.352
CTNNA1	2.41739461226798e-13	-0.803420615742475	0.692	0.861	PITPNA	0.00789080980966659	0.266704474850952	0.353	0.249
SLC20A2	1.7516640643459e-11	-0.808295036877608	0.317	0.572	MIDN	0.00407314371428552	0.266046784916672	0.502	0.386
GCNT2	2.77224507852911e-11	-0.809905498421329	0.385	0.631	ENSG00000196656	0.0208355494879491	0.265964432650926	0.317	0.237
PPP1R13B	1.09048199347465e-11	-0.809956130932123	0.403	0.653	SMG1P2	0.0554319142653973	0.26584383118084	0.43	0.342
MYO6	2.92363962559718e-13	-0.809982624189524	0.548	0.802	PNRC1	0.00478880173419858	0.265180033884279	0.548	0.447
PMF1-BGLAP	0.00025350283395073	-0.810082574462024	0.407	0.531	ETS2	0.0127738626709629	0.26481675427908	0.656	0.54
CFTR	1.01128782042168e-08	-0.810712171967864	0.167	0.381	RBMX	0.0944602274948943	0.263986827101236	0.538	0.469
YAP1	6.35958710920962e-12	-0.811085161073488	0.443	0.719	BLVRB	0.0223731453775178	0.263230906244767	0.407	0.315
PDE4C	7.56090544526333e-09	-0.814985514312227	0.308	0.562	MRPL52	0.00010404945081239	0.263130271638629	0.267	0.142
ENSG00000245293	2.11377798686546e-08	-0.819672228363434	0.303	0.504	NAPA	0.00413953320612235	0.262763733775632	0.271	0.178
STOX2	1.10110381804247e-13	-0.821583564557819	0.231	0.538	FAM49B	0.000336906430000753	0.262528196957512	0.652	0.472
ENSG00000205485	2.53616332675096e-11	-0.822240573548165	0.335	0.565	SNTB1	0.032156848016871	0.26171104649321	0.629	0.572
LDLR	2.88633992979661e-15	-0.82598375186615	0.529	0.824	JUN	0.0149159503359755	0.261615499729964	0.783	0.729
ARAP2	6.47397182495635e-09	-0.829971984062933	0.339	0.545	ENSG00000231312	0.000711763286899051	0.260778544183999	0.29	0.171
LHFPL3	2.0503004507565e-11	-0.831210078732669	0.407	0.658	HMOX1	0.0805470321459965	0.260313406627611	0.29	0.237
SH3RF1	5.49106207970755e-10	-0.831652184643936	0.339	0.57	ATP9B	0.00264605880115324	0.259977262216549	0.462	0.35
PARM1	2.32843025061932e-13	-0.832257744635769	0.317	0.616	PPP4R3A	0.003503710631067	0.259872679874659	0.253	0.156
PARD3	2.04180200207709e-19	-0.834113696122852	0.552	0.917	CGGBP1	0.00118144809903465	0.25887935689535	0.299	0.186
COBL	7.38345577834467e-12	-0.836325578438413	0.29	0.557	EIF4EBP2	0.0144369406503264	0.257563721512764	0.281	0.198
USP13	6.83661401483362e-08	-0.844162163399029	0.262	0.465	TPM4	0.0991135655048366	0.257256340072045	0.389	0.333
AHCYL2	5.84293465436963e-12	-0.846452190919987	0.507	0.741	GNAS	0.00860482363257926	0.256811266410013	0.81	0.719
CATSPERB	1.95359548913728e-10	-0.851043317148899	0.235	0.482	ERICH1	6.92116571740598e-05	0.25652457481542	0.262	0.134
SMURF2	1.77598198211662e-09	-0.857577396197313	0.466	0.658	PCBP2	0.000632898959154817	0.256226524704841	0.443	0.303
MYO1B	4.0019468208353e-13	-0.860674499448177	0.452	0.741	ENSG00000269590	0.0342044803887508	0.255839044343888	0.335	0.267
GPHN	7.34510102917315e-18	-0.868865819935986	0.597	0.856	H2AFZ	0.0233438164702229	0.25550809834694	0.339	0.259
PAWR	1.57747990373416e-09	-0.869712063181044	0.281	0.518	SKI	0.0100537140314757	0.254856741265692	0.344	0.249
FAM160A1	1.08139321370002e-18	-0.869744206637766	0.398	0.768	CAMK1D	0.000131548411947232	0.254292976030043	0.661	0.499
NPC1	1.29521253407273e-12	-0.870618731203979	0.407	0.689	ENSG00000274265	0.000940665662516132	0.253797053532297	0.294	0.181
OSMR	6.13356727319216e-14	-0.875193116893762	0.357	0.65	ERGIC1	0.00624940141775204	0.253518898661026	0.362	0.267
NFIB	9.20049752193489e-12	-0.876344279328102	0.308	0.57	HNRNPA0	0.0241683664819936	0.253416538139693	0.303	0.225
MAGI1	9.02906670400627e-18	-0.878458780410905	0.516	0.89	ZFAS1	0.00120689018104411	0.253356694996198	0.62	0.484
ENSG00000268797	1.97340263909527e-05	-0.879152733787887	0.222	0.374	SF3B6	0.00353787495834011	0.252847923359849	0.271	0.176
WWC1	5.88009677988045e-13	-0.881159284251436	0.385	0.665	TAX1BP1	0.0041932792687916	0.252333050851943	0.502	0.384
CRIM1	4.96182483873625e-09	-0.882847909789551	0.394	0.592	PACS1	0.0846943384020618	0.251420679243644	0.253	0.191
GPRC5D-AS1	2.22364073025143e-12	-0.883997124173926	0.412	0.702	ERP44	0.000231875181231644	0.250800379144066	0.344	0.213
RUFY3	3.42262439379478e-10	-0.884778674241313	0.502	0.675	WARS	0.0321392614916065	0.250783417864568	0.281	0.205
GLIS3	1.45060430136834e-12	-0.886720000876335	0.407	0.672	DYNLT1	0.0177408986168111	0.250267472245415	0.38	0.291
TNC	0.000336503432025096	-0.894482852789255	0.149	0.271
PTPRG	3.53837046284545e-17	-0.894664917259722	0.606	0.922
RIMKLB	0.00010789148384872	-0.895433257047134	0.195	0.328
DGKD	1.95818553443121e-08	-0.89544569867062	0.339	0.533
GLCCI1	2.07997957794536e-10	-0.895462194177691	0.262	0.521
SLPI	2.79312644202367e-06	-0.895729772060607	0.403	0.592
NCEH1	0.00141209341944241	-0.897965956551255	0.367	0.457
HIVEP3	8.88693206972048e-11	-0.898711529503761	0.339	0.589
CYP4Z2P	3.0443360996519e-14	-0.899424882101812	0.308	0.638
ST7	6.88375877577312e-13	-0.899509257419555	0.462	0.714
MAST4	1.33008517851157e-17	-0.89962168750855	0.552	0.878
RASEF	1.78263178922969e-13	-0.902612950721353	0.335	0.633
MICAL2	4.23804178554983e-09	-0.902868926958682	0.326	0.55
UNC13B	1.56074649168033e-07	-0.904058867341997	0.394	0.57
CLIC2	4.97415772302113e-09	-0.905201052574397	0.226	0.433
ITGB6	7.18410793592098e-13	-0.905480990280482	0.344	0.633
SHROOM3	7.87402663161935e-18	-0.913142548715429	0.498	0.836
CADM1	1.63724027757358e-13	-0.914468354613143	0.421	0.724
NME7	6.07458500742784e-06	-0.91538046535915	0.281	0.435
EXT1	2.12567974532174e-13	-0.916435798695172	0.452	0.726
INTS6	8.90741878635659e-09	-0.91826055988722	0.33	0.533
MALAT1	3.55338993642838e-27	-0.92013359224771	1	1
TOX	5.76248202685392e-10	-0.923870387393227	0.267	0.499
IL1R1	7.78149638972127e-10	-0.931634037429738	0.412	0.623
MCU	1.421587938083e-16	-0.949245434207191	0.362	0.692
RAPH1	8.1393274024156e-13	-0.950574863114606	0.186	0.469
SPAG9	1.65095225566126e-18	-0.960660023450484	0.661	0.892
XIST	3.08425906094159e-21	-0.972178631718711	0.036	0.384
ALCAM	3.6437704447576e-16	-0.974346641513888	0.683	0.863
MGLL	2.78945333079676e-08	-0.978336761504459	0.353	0.535
BMP1	2.3855830426881e-07	-0.980835543635743	0.19	0.394
LARGE1	8.99477021175153e-13	-0.98247224423398	0.385	0.645
SGPP2	3.22535022273206e-22	-0.986342749737223	0.416	0.846
LRRK2	1.99330232889085e-09	-0.988955789386061	0.439	0.675
MECOM	1.860414925387e-17	-0.996714716007266	0.579	0.851
HSPA1B	3.53845664120199e-12	-1.0009742180651	0.19	0.447
MYOF	2.99052844472937e-16	-1.00328455290574	0.552	0.795
FER	7.51883669721402e-14	-1.00622549987762	0.407	0.65
ENSG00000266978	5.35118102201604e-10	-1.00826811212748	0.416	0.645
SMAD3	5.41827312056532e-09	-1.02376990078257	0.249	0.45
ADGRV1	1.30264634440928e-17	-1.02640797132227	0.271	0.619
NEBL	2.54643158114515e-24	-1.02656124851207	0.475	0.914
SFTPC	6.55560881672645e-16	-1.03928906050987	0.538	0.868
TMEM163	3.32744080250013e-20	-1.03947044050139	0.457	0.812
MARCH3	6.81810084427153e-11	-1.0494868102818	0.154	0.391
LAMC1	1.57720726387394e-07	-1.05085232795067	0.253	0.435
NEDD4L	2.16133776342074e-28	-1.05147657792792	0.552	0.993
CMAHP	1.42585265056739e-14	-1.05701346561256	0.48	0.795
ENSG00000260971	8.93878901293226e-11	-1.05872575345504	0.199	0.445
NFE2L3	1.51486704853656e-14	-1.07413062889165	0.204	0.509
MRPS6	1.48907765812437e-10	-1.07518008754621	0.321	0.553
LMO7	3.19657078776351e-18	-1.08050396962287	0.466	0.809
LURAP1L-AS1	2.34665406708709e-11	-1.08051660747305	0.204	0.469
SLC9C1	8.43560443040486e-11	-1.08445190224261	0.176	0.418
PDE4D	1.87627147909683e-23	-1.08886677820092	0.624	0.971
CDH1	2.12709889249059e-25	-1.09706578996885	0.452	0.89
SYNE1	6.6487466042514e-21	-1.10327793920624	0.507	0.844
AUTS2	7.54972645630607e-26	-1.1082721248718	0.548	0.917
ZNF385B	5.26887654877595e-19	-1.11710962051705	0.493	0.88
SLC7A2	2.24897412209209e-13	-1.12795619787167	0.217	0.501
ROS1	4.46716872314711e-19	-1.13018822789194	0.443	0.775
ABTB2	2.01952427470287e-11	-1.13408274670746	0.167	0.413
AKAP8	3.74727740915159e-09	-1.16554011975583	0.253	0.477
ANK3	1.76810687203256e-29	-1.17476157924209	0.552	0.98
GLS	1.95706262191937e-22	-1.17705663826964	0.466	0.829
WWTR1	1.2098389006355e-19	-1.2039479694438	0.412	0.773
MCTP1	0.00241674666315283	-1.20519957852885	0.43	0.496
TEAD1	2.21429508385786e-22	-1.20746549958634	0.367	0.758
USP54	5.30799246340755e-12	-1.21615182191463	0.389	0.655
ERBB4	1.31155619833531e-23	-1.22057366398525	0.452	0.819
CYP2B7P	3.06328855001707e-20	-1.25879015900995	0.493	0.851
HIVEP2	7.7281411537059e-22	-1.25946451665959	0.452	0.795
MTHFD2L	1.30824805537715e-15	-1.30612871067486	0.294	0.616
ENSG00000249364	5.32411961864802e-23	-1.49981184333446	0.262	0.672
SCGB1A1	0.000153445951393299	-1.66414033879959	0.163	0.284
DLG2	1.36045764849874e-39	-1.76956027058471	0.457	0.9
MACROD2	3.38571516222739e-54	-2.21683589893987	0.484	0.963

## Sheet: IPF M vs. F
Supplementary Table E3. List of DEGs between males and females from IPF donors.
ATII_Female					ATII_Male
genes	p_val	avg_log2FC	pct.1	pct.2	genes	p_val	avg_log2FC	pct.1	pct.2
GABARAPL1	0.268067897523773	-0.250167160601311	0.182	0.255	PTPRG	2.13582266496034e-18	2.22307623437599	0.927	0.455
ATG10	0.391784195746305	-0.250167828245611	0.338	0.382	CMAHP	5.95171785530032e-09	2.12166392223697	0.618	0.218
CREM	0.00816778329217949	-0.250466460934195	0.156	0.309	SFTPA2	9.88126881973916e-06	1.92889525455999	0.583	0.273
COX6C	0.0266241376642124	-0.250975603710998	0.436	0.6	PGC	1.33760311098031e-09	1.89537967553523	0.64	0.164
ENSG00000124593	0.0740746695298656	-0.251246198531243	0.341	0.473	TEX14	1.44906066527644e-07	1.81927755653156	0.637	0.309
ENSG00000243176	0.852145834539153	-0.252380490326956	0.309	0.291	SGMS2	1.19158350607071e-08	1.72833933142827	0.732	0.382
ARIH1	0.378569946517454	-0.252693146635392	0.685	0.727	MYO1B	1.16739398589191e-10	1.72743001190975	0.71	0.218
DHRSX	0.145143034382505	-0.253309174882771	0.363	0.455	SFTPA1	2.54298189203005e-07	1.6923673250868	0.666	0.255
HSPA8	0.178006615164866	-0.253391517152461	0.252	0.327	GPRC5D-AS1	2.87397606922426e-08	1.68343549955972	0.455	0.055
WDR1	0.00610666117526558	-0.253671753496224	0.153	0.309	MACROD2	4.58399377737616e-11	1.67596110701929	0.86	0.4
PGD	0.00955847392103017	-0.255033866154214	0.146	0.291	ENSG00000273088	4.31783278611789e-09	1.61128026947773	0.726	0.309
BAX	0.00675805178091472	-0.255090881383664	0.274	0.455	PDE4D	2.13940171441338e-14	1.56553900811861	0.962	0.618
SV2C	0.0175565847641516	-0.255146686592169	0.169	0.309	TFCP2L1	6.21480493260124e-07	1.55745889509539	0.662	0.309
BIRC2	0.010384634318605	-0.256199382781001	0.159	0.309	SYN3	0.00456155599162619	1.54777009919171	0.382	0.2
UBAP2L	0.0326992430077123	-0.256790127775876	0.191	0.327	SGPP2	1.78659049401329e-07	1.53222955300174	0.567	0.182
SNX2	0.189227770590534	-0.256834715928754	0.191	0.273	COL8A1	2.01156513215681e-09	1.53177275079477	0.586	0.145
SERP1	0.0127972617546691	-0.257585895292295	0.455	0.655	NAPSA	1.32942318819314e-09	1.52648108867651	0.79	0.327
CAPZB	0.180552822639719	-0.257714810662228	0.42	0.491	EFNA5	3.4464563843381e-09	1.51780129502691	0.621	0.164
MARK4	0.0535596838324127	-0.257865811606564	0.169	0.273	RPS4Y1	2.1434936746704e-11	1.50032993842541	0.513	0
MYL12A	0.0181833237126498	-0.257875550973125	0.452	0.636	TMEM163	1.57253842148863e-10	1.46886410787072	0.854	0.527
PDCD6	0.014823047734006	-0.2582857301281	0.185	0.327	NEDD4L	1.90768390759445e-12	1.46479777937875	0.914	0.491
ENSG00000268083	0.296392099969143	-0.258708312241051	0.602	0.618	LMO7	2.18964186020418e-08	1.45318641155946	0.643	0.255
EIF2AK4	0.0121425281034888	-0.25887726786393	0.162	0.309	CXCL2	1.9722777877934e-07	1.44762680484246	0.71	0.418
CPQ	0.110724084202215	-0.258901307276266	0.217	0.309	SFTPB	1.7347115105933e-12	1.43708499396193	0.946	0.436
CAPNS1	0.10900685171753	-0.258921520790318	0.248	0.345	RASEF	5.12150044465631e-09	1.43046931228539	0.624	0.2
KAT6B	0.460276973460651	-0.261594239945913	0.328	0.364	ZNF385B	1.07263337905887e-11	1.42823350059365	0.869	0.327
SNX5	0.0665832450860244	-0.261654578181793	0.172	0.273	RAPGEF5	8.42010685446943e-11	1.42753220359905	0.736	0.236
UBE2D2	0.1819839552778	-0.261752342841353	0.455	0.545	LPCAT1	2.83346823625101e-07	1.42254323696677	0.656	0.345
RSL1D1	0.0970009938350823	-0.262724353795505	0.169	0.255	CCDC200	0.000287121580544656	1.40578904047374	0.583	0.436
KTN1	0.0522052025121026	-0.263032093015226	0.49	0.6	TNIK	1.05254252818212e-05	1.39884242476612	0.624	0.364
ENSG00000279483	0.00142448716114247	-0.26390730348085	0.5	0.8	SYNE1	3.32568187163154e-11	1.38534825348862	0.866	0.418
YWHAQ	0.176697935020561	-0.264156076954077	0.449	0.545	ENSG00000237413	4.8400849914768e-08	1.36862152150826	0.554	0.127
BLCAP	0.0108006456634362	-0.264290513693007	0.127	0.255	MLLT3	2.1856196490403e-09	1.36000045012144	0.541	0.091
H2AFV	0.0157666394862927	-0.264298684933539	0.22	0.364	LRP2	1.09705227854547e-06	1.35289587329636	0.382	0.036
TGOLN2	0.0418947772598511	-0.264546329328664	0.191	0.309	NNMT	2.55178975106111e-06	1.35087264124789	0.443	0.091
RTF1	0.0286883663342739	-0.264871737413467	0.252	0.382	GPRC5A	1.55220923568218e-09	1.34870373026203	0.818	0.382
S100A10	0.243171352639831	-0.265524823339208	0.701	0.782	ALPL	1.01259162055047e-10	1.33723552474697	0.742	0.236
COX7A2	0.025223451443094	-0.266053144244035	0.478	0.636	MALAT1	1.56403494532109e-13	1.33338805750095	1	1
MRPL51	0.0793848062784369	-0.26689447699847	0.207	0.309	NEAT1	4.4160439393437e-14	1.33279753973694	0.994	0.927
HADHB	0.145656643730757	-0.267354061190309	0.268	0.364	MAST4	2.68123091146644e-12	1.3284929794349	0.895	0.382
TNPO1	0.0922809834962846	-0.267630885147693	0.271	0.364	SLC6A14	7.63093426906697e-05	1.32578729307328	0.366	0.091
MAPRE1	0.0206997300691901	-0.268005959005172	0.166	0.291	ERBB4	1.31534769082888e-10	1.31899601226328	0.844	0.364
JOSD1	0.0094647550991093	-0.268336012757583	0.137	0.273	NEBL	4.77732226074169e-11	1.31411537762693	0.847	0.345
TRMT112	0.0753394510166782	-0.268381137886985	0.287	0.4	PCDH9	4.37594258386686e-07	1.30674427556319	0.478	0.109
TMEM131	0.0169769600500486	-0.268684297400643	0.331	0.509	ABCA3	4.56127043596002e-13	1.29903165783535	0.876	0.309
MRPL52	0.00487794816041664	-0.269198453297475	0.175	0.345	SLC22A23	2.06071009544623e-06	1.2976905545828	0.459	0.127
SSR2	0.0739438277543789	-0.269893463138533	0.35	0.455	MGST1	2.19840452947562e-11	1.29764957158444	0.834	0.4
WDR37	0.137249428135249	-0.270001646678396	0.166	0.255	CEP70	1.64870119448757e-10	1.2859235107712	0.723	0.218
ENSG00000254692	0.0548447298917033	-0.270873074207868	0.175	0.273	DLG2	2.2006029599252e-10	1.27990242891652	0.85	0.418
MECP2	0.0500362127236918	-0.271183960170151	0.303	0.436	CNKSR3	5.82421537563117e-05	1.27903921146214	0.43	0.164
GABPB1	0.0301865926717325	-0.271251341709042	0.229	0.364	DLC1	2.69143733382588e-09	1.2764534531017	0.806	0.364
WBP2	0.0503019366457861	-0.271690187858533	0.191	0.309	C3	1.19528960618201e-08	1.27531353959426	0.688	0.255
RGPD5	0.464571884252405	-0.271748902722277	0.376	0.418	F3	1.27421506329721e-07	1.27326991216166	0.538	0.164
URGCP-MRPS24	0.612820331273664	-0.271808208242538	0.248	0.255	TANC2	6.36673965495242e-13	1.27035254565847	0.908	0.6
ATP13A3	0.285595015700643	-0.27222347778508	0.43	0.473	UTY	9.23609174997807e-11	1.26900262481217	0.49	0
ENSG00000218426	0.0279449455645067	-0.272318790869234	0.223	0.382	TCIM	3.40885289913596e-08	1.25577543145412	0.592	0.145
MXD1	0.231369050172336	-0.272563942136148	0.204	0.273	CYP2B7P	4.48734171267412e-11	1.24450174828384	0.818	0.309
AAK1	0.3157767657265	-0.272681616450255	0.322	0.382	FHIT	1.58254501321955e-08	1.23275158695516	0.793	0.491
DNAJC5	0.337033302992634	-0.272684445773843	0.229	0.291	SLC34A2	1.44436853322167e-08	1.22727095323144	0.717	0.236
FAR2	0.000239513016474629	-0.272720570282119	0.083	0.255	SFTPC	3.3654866044903e-08	1.22628437445621	0.818	0.455
DYNC1I2	0.0182103780561335	-0.272994073593169	0.22	0.364	WIF1	1.46153508115452e-06	1.22576267043701	0.529	0.182
RUNX1	0.292257979700042	-0.273447879755491	0.576	0.6	NPNT	5.96349825139823e-08	1.21733566430828	0.516	0.127
RPA3	0.00486935221429731	-0.273605217936973	0.166	0.327	DHCR24	1.86368377943424e-06	1.20926418513135	0.567	0.236
ZZEF1	0.0307091555899325	-0.274100652232369	0.185	0.309	SPSB2	5.64884838636939e-06	1.20879019676144	0.338	0.036
RNF168	0.0297368214696711	-0.274122987329662	0.166	0.291	MAGI1	4.43086722749436e-11	1.20829001010369	0.904	0.382
WDPCP	0.00659127195611846	-0.274260546045743	0.248	0.436	EXT1	1.20197362708941e-06	1.19579207900419	0.717	0.418
UPP1	0.0293671916610279	-0.274856265088835	0.172	0.291	AGR3	5.83263103551557e-07	1.19039917626785	0.615	0.236
VOPP1	0.00203068128631425	-0.275096882510761	0.124	0.291	DOCK5	1.07220971148873e-07	1.18573368118284	0.726	0.382
AZIN1	0.000605410622024142	-0.275581674106082	0.21	0.436	PTPRK	3.55638849083935e-11	1.18137774580345	0.803	0.309
MBP	0.0369180488002747	-0.275808413496097	0.293	0.436	DARS2	1.46569893860153e-05	1.16987416844702	0.354	0.073
UVRAG	0.789670234520257	-0.276713941833804	0.506	0.545	CAMK1D	9.1574904568275e-06	1.16867689655573	0.863	0.764
AGO2	0.576287578091667	-0.277365062233608	0.398	0.436	SFTPD	2.26771389233998e-06	1.16689338797489	0.589	0.2
REX1BD	0.00672737456242939	-0.277485094784143	0.131	0.273	MYO6	2.3665727794223e-09	1.16609203095039	0.717	0.309
PRNP	0.00946436046273577	-0.277644162328085	0.121	0.255	ATP8A1	9.22376735266718e-08	1.16273184933069	0.659	0.273
FCGRT	0.0269072492409435	-0.27778594235313	0.258	0.4	GPHN	1.34351696069796e-09	1.14744826149035	0.815	0.436
DDX21	0.207076783198818	-0.278342915824055	0.373	0.473	PON2	5.82321651929863e-08	1.14416120438399	0.678	0.345
SH3GLB1	0.0212834466913533	-0.278936703193681	0.169	0.291	HOPX	5.08741908445613e-10	1.14085624090555	0.745	0.236
AKAP8	0.101254755121713	-0.279157977205701	0.162	0.255	PPM1L	2.83316370436652e-05	1.14022802728187	0.465	0.182
RNF38	0.053317716751473	-0.279360754025129	0.293	0.418	ATP2B4	3.97559635054759e-06	1.12906135660362	0.615	0.309
MRPL53	0.0144630750143541	-0.279933224033015	0.197	0.345	ALOX15B	8.69885655933615e-07	1.12462107695054	0.535	0.2
GABARAPL2	0.00516745408375294	-0.279995662055158	0.201	0.382	PAM	3.22049221981954e-08	1.11608608427054	0.713	0.345
ENSG00000283117	0.0455773441687896	-0.280911225159811	0.169	0.273	YAP1	1.38792646032575e-09	1.10775793779394	0.809	0.327
NDUFB3	0.250145212670478	-0.281553150866515	0.22	0.291	ENSG00000283098	2.20170192186178e-07	1.09880910962007	0.659	0.255
GPR107	0.0807036576712551	-0.281621830175165	0.166	0.255	ENSG00000283563	6.50517442560318e-06	1.09769118629424	0.608	0.273
MSL2	0.136115355563533	-0.281759644719373	0.185	0.273	OSMR	2.55660150950938e-07	1.09458059801687	0.468	0.091
NHSL1	0.45522052172913	-0.282182861036009	0.522	0.527	AGBL1	7.4259364499911e-06	1.09424454839581	0.631	0.255
JAZF1	0.0834000740282358	-0.282440825497954	0.309	0.418	TACC2	3.36837468338512e-11	1.08557979796107	0.869	0.364
TGFBR1	0.00739258575892833	-0.282527485933886	0.121	0.255	ATF7IP2	0.000110259837534293	1.08407949938769	0.417	0.164
CMPK1	0.0209841572159355	-0.282874144735408	0.232	0.382	MBIP	3.90486602898922e-07	1.08394614304911	0.602	0.236
SF3B6	0.0508924188331723	-0.283720197885471	0.226	0.345	MBNL1	2.96738182828914e-06	1.08235536655452	0.939	0.891
SUSD6	0.00952533784762736	-0.284335291885846	0.328	0.527	EGLN3	4.70460019272134e-06	1.07716190480256	0.64	0.345
RGPD8	0.540013602823791	-0.285096995542043	0.35	0.382	GPC5	2.40843130251377e-05	1.0765402126229	0.605	0.309
GNAI3	0.0127999471963738	-0.286184628446255	0.166	0.309	PLPP3	0.000172011658849129	1.07078703608442	0.58	0.327
CMSS1	0.550803973431425	-0.286415504216063	0.36	0.309	LHFPL3	5.07701614466452e-06	1.06717090800322	0.678	0.4
PRDM2	0.160688493150537	-0.286577400392247	0.334	0.436	MYOF	1.42459227762111e-05	1.06027982253643	0.672	0.418
RBM8A	0.0916941954425714	-0.286918855831226	0.197	0.291	LRRK2	2.6030756985085e-10	1.05240773680468	0.85	0.364
OLR1	0.00381667098284698	-0.287559540373224	0.111	0.255	ENSG00000133808	6.17423565339038e-06	1.04731705168253	0.427	0.109
KCTD20	0.000162126596600469	-0.288640726171269	0.089	0.273	PDE4C	0.032937483859442	1.04330656226733	0.274	0.145
MCUB	0.00404609118552284	-0.288812373690371	0.124	0.273	TOP1	7.10931277589954e-08	1.04166720041366	0.882	0.673
TM9SF2	0.349527911061024	-0.289054404091397	0.283	0.327	CTNNAL1	0.000188926410769312	1.04022016593704	0.354	0.109
SUB1	0.0645850767442074	-0.289759101365149	0.404	0.527	ERCC1	0.000251848448148548	1.03841153655261	0.678	0.473
TLK2	0.190519915886524	-0.289947669842314	0.373	0.436	KCNQ3	6.91699500052345e-07	1.03790259897979	0.513	0.127
REEP5	0.235342613986695	-0.28996423000069	0.236	0.291	HSPA1B	0.000148023047279996	1.03360231841228	0.465	0.2
OGA	0.105690549795526	-0.29007036438207	0.35	0.455	VCL	9.21278583813069e-06	1.03070070520023	0.646	0.382
USP36	0.00956983203749807	-0.290812666822869	0.347	0.509	WSB1	1.51496151848762e-08	1.0255188191139	0.933	0.764
IL13RA1	0.0227511511223984	-0.290869045704495	0.153	0.273	MSMO1	9.65805074223827e-07	1.02084675927151	0.468	0.109
C19orf70	0.224624831191295	-0.291177515257378	0.223	0.291	MTUS1	1.51893925692725e-07	1.02012984581856	0.707	0.273
RSRC1	0.0654472361607333	-0.291574172133581	0.296	0.4	ACOXL	2.24093535033252e-07	1.01841223440121	0.675	0.255
KDM5A	0.0761353255370686	-0.292207230574979	0.258	0.364	ARHGAP12	1.21961447926795e-05	1.01821284670489	0.443	0.145
SLC38A1	0.58128124308874	-0.292447539088074	0.29	0.309	GLIS3	2.1526564387817e-05	1.01581265309553	0.583	0.255
NUDT3	0.000898073534719452	-0.292637807202591	0.188	0.4	PRKD1	2.84022648352515e-05	1.01386743659632	0.465	0.164
SSH2	0.86666218534648	-0.292964323617752	0.682	0.673	TMC5	1.39383851903398e-07	1.01186626702181	0.58	0.182
MEF2D	0.0604825898344759	-0.293403590593049	0.156	0.255	GADD45B	0.000250632290555146	1.0114618526464	0.627	0.418
TSPAN14	0.000841728018006866	-0.293425419739473	0.268	0.509	GYS1	3.32326285389099e-05	1.00821121148026	0.28	0.018
POLR2J4	0.203199772951509	-0.294036234798978	0.408	0.509	ERRFI1	2.88871118527723e-06	0.999385656049711	0.697	0.327
CHURC1	0.0508300559511731	-0.294193109802068	0.21	0.327	BTBD9	1.78039141935401e-07	0.99772257352239	0.914	0.727
YTHDF2	0.0419831852101657	-0.294949101878788	0.166	0.273	RBPMS	1.87712342514176e-08	0.992101104359746	0.787	0.327
UBE2R2	0.343670239974292	-0.295041494593025	0.452	0.509	MIR100HG	0.000575142715220918	0.991391781207599	0.283	0.073
FTH1P2	3.21981701424529e-06	-0.295494105758946	0.057	0.255	KIAA1324L	7.10409695284895e-06	0.990970330187509	0.417	0.091
PPP2R2D	0.0130706583546721	-0.296200327479841	0.131	0.255	C4BPA	7.74820029847926e-06	0.990469656216041	0.51	0.182
MZT2A	0.0184730576608554	-0.297104711464386	0.207	0.345	TTTY14	1.60617883748676e-06	0.989671816166212	0.51	0.145
ENSG00000255339	0.0105677933922961	-0.297937695882347	0.274	0.436	MECOM	7.26481010770686e-09	0.988572829566245	0.901	0.509
ADIPOR1	0.0100100359199186	-0.298081040302193	0.15	0.291	CDH1	0.000110766391695468	0.986995869745561	0.631	0.382
LCOR	0.0774662667944994	-0.298453775065571	0.334	0.455	GATA6	6.60234056570944e-05	0.985636929283659	0.392	0.109
CYCS	0.0401123853578743	-0.29894500015165	0.217	0.345	USP9Y	5.55353778477358e-08	0.983482397337277	0.382	0
DDHD1	0.000776207815054373	-0.299584385721352	0.108	0.273	LAMP3	4.98594177345653e-08	0.979986367717161	0.631	0.182
IFI27L2	0.00429388324890143	-0.299888431819535	0.172	0.345	MACF1	1.57045249835262e-10	0.976631995966196	0.959	0.727
MYCBP2	0.216803318757986	-0.299939332854846	0.274	0.345	RCAN2	0.000482930264780376	0.973146221757407	0.318	0.091
MYH9	0.694767155683449	-0.300567808111239	0.5	0.509	SLPI	0.000542222502751581	0.972815307418583	0.573	0.291
ENSG00000215158	0.545370101225299	-0.300663692368621	0.296	0.327	FAM160A1	2.62710680481786e-05	0.967541532819959	0.545	0.255
ARL6IP5	0.031662321177478	-0.301038383854014	0.325	0.455	SNX30	2.09734164183179e-06	0.964758946201355	0.701	0.309
RIN2	0.00303281719215879	-0.301154661736186	0.156	0.327	FAM135A	4.11898267131169e-05	0.962037633277498	0.602	0.309
ENSG00000263620	0.0934412704467042	-0.301443660369513	0.341	0.455	PHACTR1	0.000105251819855229	0.961355948765361	0.717	0.491
NDUFB1	0.0233163375139171	-0.302088307386988	0.363	0.545	SERPINA1	0.000777747525666777	0.955488418623651	0.659	0.491
NANS	0.00540981355031543	-0.302090216822208	0.127	0.273	ID1	7.37322079548863e-05	0.954205706317049	0.497	0.218
EIF3L	0.026139856144967	-0.302211770732345	0.325	0.473	LIMCH1	1.61469564772315e-09	0.954134891302722	0.873	0.364
SENP3-EIF4A1	0.230465864303985	-0.304499188038612	0.57	0.636	ST7	1.68107683914994e-08	0.953771588861127	0.691	0.309
KLHL24	0.120650718600413	-0.304657980631245	0.315	0.455	LHFPL3-AS2	0.000476603674927241	0.952550686420331	0.481	0.236
NFE2L2	0.0501174295769723	-0.304839530773146	0.516	0.655	TTC28	1.69957513408434e-07	0.947169890648219	0.611	0.218
SSU72	0.0344260228243221	-0.305079303518614	0.274	0.418	PARD3	4.49264179726703e-08	0.944391694131386	0.873	0.364
CIAO2B	0.13688665520284	-0.305507599137413	0.236	0.327	TMEM164	3.28959966564219e-06	0.944269005207295	0.646	0.345
AFF4	0.0291146844386745	-0.306054460721826	0.634	0.727	GRK3	0.000305357631886257	0.943307914448603	0.586	0.382
MBD2	0.00597967668326358	-0.306272356279794	0.182	0.345	DOCK1	3.97612307940053e-06	0.942632762631219	0.564	0.236
ANXA11	0.194110137113049	-0.306680790853095	0.433	0.509	TANC1	5.07308650451227e-07	0.941913671099798	0.669	0.291
CTDSP2	0.0108027239158438	-0.306740817515701	0.156	0.291	ATP11A	2.70755700296862e-08	0.936169452276314	0.863	0.527
SPG11	0.172334694812438	-0.307006285942493	0.299	0.382	SNX25	3.55302593280547e-11	0.935374949740468	0.901	0.455
PSMB1	0.0334382074874468	-0.30734623987322	0.271	0.418	PARP16	8.9275025247192e-05	0.935218386559339	0.338	0.073
ENSG00000260729	0.0873221481421147	-0.30804248522997	0.166	0.255	SVIL	0.00024526326820519	0.934570624867189	0.65	0.473
CTDSPL2	0.0794815376258709	-0.308709126484072	0.21	0.309	WWTR1	0.000134626085038442	0.932306193258575	0.602	0.273
TMEM230	0.0478137298444018	-0.308838312685256	0.169	0.273	TMEM87A	6.40233690710279e-07	0.929193971836203	0.666	0.327
ZBTB1	0.005336532146676	-0.308864923509502	0.127	0.273	SLC5A8	3.48566965139266e-05	0.928354886542565	0.338	0.055
SRSF3	0.0300603268674367	-0.308914611647809	0.404	0.545	EMP2	0.000337393669196455	0.926853465619379	0.535	0.291
UBL5	0.00973367599533791	-0.308949597178755	0.465	0.673	TMPRSS2	6.94394950456958e-06	0.926599972586913	0.576	0.236
DNAJC25-GNG10	0.0336855847497355	-0.309318515530153	0.182	0.291	ARFGEF3	0.000114784943068563	0.926171422269919	0.535	0.255
PLSCR1	0.0153964363619457	-0.309809045590412	0.169	0.309	TMTC2	2.17174300150988e-05	0.926130208073803	0.586	0.255
PLIN2	0.0647197612846075	-0.310725891630037	0.277	0.382	ACACA	2.371180499827e-07	0.923308482679188	0.79	0.436
PRKAG2	0.00747839973593191	-0.310801013945867	0.274	0.455	CD46	4.45683776828038e-05	0.921485890326895	0.662	0.455
AFF3	0.0462424421181893	-0.311093067675432	0.675	0.436	LAMC1	2.04121351677499e-06	0.92098657686173	0.43	0.073
NDUFC2-KCTD14	0.00535476153204351	-0.311655960477725	0.255	0.436	DMBT1	0.000894915823750091	0.920454338340615	0.354	0.127
VAC14	0.000861891774951002	-0.311954743574459	0.096	0.255	LDLR	2.65876332129896e-06	0.920371960778668	0.723	0.382
ALDOA	0.0107273341630708	-0.312185044506012	0.357	0.527	AUTS2	1.1414504458537e-07	0.914301153394295	0.822	0.436
CDK17	0.0749198483496384	-0.3122797561787	0.245	0.345	MALL	1.97594778673362e-05	0.914106700419955	0.525	0.182
YPEL5	0.175503640225038	-0.31231632229588	0.325	0.418	DPP4	2.10455164305608e-05	0.912339737076741	0.341	0.055
NCL	0.0231791553031166	-0.312442466513589	0.264	0.4	ROS1	6.77574989387669e-07	0.911183401455943	0.771	0.327
SMG1P5	0.0923371442176563	-0.313013172175816	0.182	0.255	PLXNA2	5.02958292550732e-05	0.908271325159504	0.561	0.255
RUFY1	0.0845261346397844	-0.313318044497982	0.277	0.4	ADGRV1	7.42924986287766e-06	0.907516249006118	0.538	0.218
BRI3	0.196366666551047	-0.313580782827193	0.529	0.6	C11orf49	1.97615522919532e-05	0.905838913341828	0.605	0.345
ATXN1	0.587645223785969	-0.313636073751935	0.675	0.691	ENSG00000250424	0.000889111589511787	0.902078663909856	0.36	0.127
SNHG5	0.0380470023471707	-0.314101381330661	0.525	0.655	NRXN3	0.00144135542707816	0.89622671105768	0.427	0.218
HMGN2	0.00796315651330714	-0.314794663696209	0.124	0.255	PRKG1	1.19450913326585e-07	0.895347168804688	0.755	0.327
C20orf194	0.0182428094146614	-0.314930092427542	0.331	0.491	PTPRM	1.90570107904847e-07	0.89314461695596	0.799	0.4
PPP1R42	0.00026011958408394	-0.315260379884604	0.086	0.255	ADK	5.03802903876755e-08	0.893111711405096	0.901	0.655
SERPINB6	0.0736164927331586	-0.315416762241301	0.204	0.309	SOX5	4.4388219376117e-07	0.887687061954518	0.64	0.255
OOEP	0.00633725552579612	-0.316557039495251	0.197	0.364	APBB2	1.34473854978732e-05	0.8847661772653	0.494	0.182
HAGH	0.0246710870414836	-0.317016407685657	0.14	0.255	ENSG00000254409	2.03467674208258e-05	0.884385274698351	0.366	0.073
NUCKS1	0.244211698787702	-0.317814552854303	0.439	0.473	ABLIM1	3.29725736594381e-05	0.883975102354056	0.449	0.164
SELENOT	0.0857150322800091	-0.318289258933756	0.182	0.273	CCDC141	1.69464862278087e-05	0.88386970614421	0.634	0.273
ENSG00000276345	0.205472549014019	-0.320219729511867	0.223	0.291	KRT7	0.000114265055871287	0.883756899500365	0.503	0.2
EIF1B	0.000755638180276632	-0.320368060636921	0.166	0.364	KLF5	0.000122142312343532	0.883595513253573	0.481	0.182
GTF2B	0.0135554672097278	-0.320424131240467	0.127	0.255	CHD2	0.00232377981471526	0.883401231361419	0.662	0.545
H3F3A	0.0592690693936403	-0.320824787145751	0.347	0.473	KRT18	1.14898231644567e-05	0.880312575319491	0.567	0.255
DOCK4	0.117093398348512	-0.320830773532242	0.446	0.564	MICAL2	1.667413115769e-06	0.877078548989043	0.564	0.182
PRPF40A	0.00696957879504019	-0.320882092342705	0.248	0.418	OPHN1	2.28391338615578e-05	0.876213034542314	0.49	0.218
ERGIC1	0.191091710617335	-0.321315582483105	0.369	0.418	HSPA1A	0.00513378275360329	0.873323472597015	0.468	0.291
ATG7	0.0743083470072577	-0.321375507408833	0.462	0.545	TMEM108	1.55602715115221e-05	0.870688014199723	0.328	0.036
VDAC1	0.0280956804513274	-0.322817534882356	0.232	0.364	GCNT2	0.000840125288765868	0.867425646859445	0.532	0.309
KDM2B	0.00289577085684495	-0.323011163726981	0.143	0.309	TPST1	6.49637557428947e-06	0.866117249118083	0.554	0.218
NPIPB12	0.0271652266134751	-0.325131092188617	0.217	0.345	WWC1	7.79252034856716e-05	0.865577708694645	0.586	0.309
TMA7	0.0293388038210134	-0.325549683376386	0.404	0.582	TCF7L1	1.26816503610371e-05	0.863275171438393	0.583	0.255
IRS2	0.0429280628212154	-0.32613204633649	0.194	0.309	PARD3B	8.31724933445734e-06	0.862926512483585	0.621	0.309
ENSG00000269590	0.21881152388527	-0.32616297044758	0.29	0.364	PARD6B	2.57279501359506e-06	0.861650647829441	0.541	0.182
TAB2	0.00444576136348259	-0.326341085546959	0.226	0.4	MAGI3	3.03261082295596e-06	0.861572820047334	0.755	0.345
PPP2R5C	0.721041640171954	-0.326454974363796	0.624	0.618	AGAP1	2.48449797015786e-06	0.857950172746593	0.739	0.418
DTNBP1	0.214793551291985	-0.326474551771436	0.207	0.273	IL1R1	0.000153212622439121	0.856279747675508	0.398	0.127
BAG1	0.0300783911418277	-0.326569297386811	0.188	0.309	PATJ	7.89470639386903e-06	0.856108907874448	0.752	0.382
PARP8	0.0658629868848637	-0.326642502898885	0.35	0.455	P4HA1	0.000409370369182758	0.853550822409958	0.408	0.164
RFX3	0.401695182862232	-0.326956532884491	0.341	0.4	ENSG00000173727	0.001225013261415	0.851378830283292	0.643	0.436
SOD1	0.0227938085652443	-0.32732895340148	0.283	0.436	KRT8	2.62719946341175e-06	0.851352268095206	0.589	0.218
PLEKHG1	0.105053442294389	-0.327350142676773	0.169	0.255	SQSTM1	0.0128965083902532	0.849190753861072	0.583	0.473
PDS5B	0.0459873275219393	-0.327479088071277	0.274	0.4	CADM1	8.44078726145873e-07	0.848385814124496	0.803	0.4
USP9X	0.0363336158856082	-0.328674990527792	0.414	0.527	PTPN1	0.000607640558964969	0.846538546432488	0.882	0.764
PINK1-AS	0.00188577498562403	-0.329151154013623	0.178	0.364	ANXA1	0.00807815866307673	0.845484562150518	0.793	0.727
PSMA7	0.0512205569425895	-0.32915245729021	0.29	0.418	CAPN8	3.0058064496147e-05	0.842063425594489	0.481	0.182
ATP5MC3	0.0174035042387924	-0.32955135939319	0.287	0.455	PPP1R9A	6.23106018691594e-05	0.841764169630407	0.567	0.291
RNF144B	0.00174196749909229	-0.329919393909607	0.22	0.418	SH3D19	0.00034010461864376	0.840820186459548	0.586	0.345
NDEL1	0.0454634141615067	-0.330198934634502	0.188	0.309	DOCK9	3.48502536547513e-05	0.840436355064146	0.659	0.382
PSMB6	0.133369133308837	-0.331237207158673	0.204	0.291	SDC4	0.000126422951082043	0.83895497191027	0.701	0.509
DYNLT1	0.063466202401061	-0.331580528774077	0.357	0.473	ENSG00000238045	1.58019945519855e-05	0.83825144437908	0.398	0.091
ANP32B	0.0429354829758916	-0.331624852164898	0.242	0.364	SLC9C1	0.000177008514855786	0.837483648746272	0.411	0.145
PPP1CB	0.507864064765486	-0.331700922216547	0.554	0.564	SMURF1	6.43384292350411e-05	0.837267665380446	0.631	0.364
LTA4H	0.106429356119628	-0.331913059267414	0.379	0.473	COBL	0.000532682797066422	0.83521749649651	0.433	0.2
DNMT1	0.100347244661073	-0.33205867408838	0.182	0.273	KCNK1	1.87957427145097e-05	0.833694430479447	0.382	0.091
ENSG00000258830	0.0118525528974916	-0.332548480123906	0.21	0.364	MACC1	0.00231129070733222	0.83178157464369	0.382	0.182
SIAH1	0.00984363394347749	-0.332584975366647	0.236	0.4	PID1	6.18642805942109e-05	0.831426725084627	0.551	0.255
EFCAB10	0.000257586350205591	-0.33259116134063	0.086	0.255	CSF3R	0.000428220579038246	0.83037310504923	0.545	0.291
GPBP1	0.156186589268911	-0.333167851103858	0.554	0.655	PLEKHA5	2.68979084730333e-05	0.825231150453887	0.567	0.236
SRI	0.122985717901808	-0.333795431890053	0.217	0.291	SPTBN1	5.67165009923775e-05	0.824889596927947	0.599	0.291
PRPF8	0.0642840241833816	-0.334310577647174	0.166	0.255	DANT2	6.37365134725577e-06	0.823511450137055	0.5	0.164
TOB2	0.0453217828695031	-0.335016128927754	0.232	0.345	RIPOR3	0.0723915312257273	0.821357277856085	0.322	0.218
UQCRC1	0.000302551445795725	-0.335067546654074	0.108	0.291	TTN	6.67517338754236e-05	0.819008066990929	0.475	0.182
ZFYVE16	0.0234334123859314	-0.335092752516697	0.182	0.309	SLC22A3	0.000214789328808531	0.814747400596375	0.424	0.164
ARNTL	0.0592445046305659	-0.335497032147222	0.175	0.291	RANBP17	2.14011076381149e-05	0.814346788040937	0.653	0.309
PJA2	0.0150021935601817	-0.336266792166532	0.29	0.436	GLS	7.88666926130837e-06	0.810631395478239	0.704	0.4
MPC2	0.000205984456822625	-0.336793502338886	0.111	0.309	PACSIN2	9.21158361325656e-06	0.810485107911469	0.818	0.636
HNMT	7.57015432664432e-05	-0.33737389794511	0.086	0.273	RRAD	0.00360978454644322	0.806918281670777	0.328	0.145
NEK7	0.0338150436215779	-0.337449142008943	0.232	0.364	MCTP2	3.98561558258642e-05	0.806650588612635	0.621	0.273
POLD4	0.0631940458993958	-0.338019567462516	0.197	0.309	SPIDR	9.53168582581634e-07	0.806042150601291	0.866	0.618
MCMBP	0.000292397247505188	-0.338433090085138	0.086	0.255	TJP1	0.00101465009634233	0.805526119528404	0.561	0.382
TET2	0.0170748071087122	-0.338688464006057	0.242	0.4	CLEC16A	6.20977936100157e-05	0.804571716750121	0.583	0.327
NDUFA4	0.0474355426014745	-0.339141668389341	0.49	0.582	ATP1A1	1.05143921111198e-05	0.803128229291362	0.783	0.636
GGA2	0.0313029226639203	-0.339615366241549	0.229	0.364	PPP1R13B	2.81420865819469e-05	0.799232580836234	0.57	0.236
FOS	0.160695621199487	-0.339859701116781	0.85	0.873	LNX2	0.000182666796150585	0.792366150166824	0.439	0.182
TOMM20	0.00686425266970566	-0.340666834171856	0.232	0.4	PEBP4	1.12143223037517e-06	0.790420252965705	0.682	0.255
TAPBP	0.0385705372771727	-0.341196441997526	0.373	0.491	ARHGEF38	7.85657857909776e-05	0.789330994697774	0.408	0.145
EMC3	0.106996489182699	-0.341310236530531	0.175	0.255	KLHL29	3.56744300752871e-05	0.788676949657363	0.376	0.091
VPS36	0.0234505869446567	-0.341439654878189	0.143	0.255	UNC13B	1.54557529202482e-07	0.787545519120746	0.755	0.345
HNRNPH3	0.0384070448914992	-0.341876930285009	0.194	0.309	CLDN18	0.000280527957427333	0.787461679262625	0.439	0.164
PCNX4	0.221235728156651	-0.341969165282968	0.21	0.273	HSPB1	0.00146697795530152	0.786669286063524	0.713	0.527
ENSG00000273734	0.0222666532890107	-0.342739443970601	0.137	0.255	ANK3	1.12322376244226e-10	0.785937698549296	0.927	0.4
BRWD1	0.297150230653365	-0.342874007841212	0.363	0.418	NR3C2	0.00140036205555249	0.785699653211019	0.583	0.382
NSF	0.00613626889800532	-0.342999411374236	0.191	0.345	CD38	0.000989617968348058	0.784583915890986	0.439	0.2
TOMM22	0.000667640282315285	-0.343006969590239	0.127	0.309	FRMD5	0.00104352464359718	0.784220617210582	0.277	0.073
RBM4	0.0298712054001723	-0.343039694684607	0.226	0.364	TM4SF1	0.00014774566663358	0.78363603526689	0.427	0.145
TCIRG1	0.00528990778737905	-0.34310594788837	0.14	0.291	RAPGEF2	0.00527478334440313	0.782689500946979	0.586	0.455
RTF2	0.00070738058007438	-0.34313126158472	0.108	0.273	UAP1	0.00112827567874008	0.78225505486125	0.401	0.182
XPO6	0.0846886569674783	-0.344161922664317	0.242	0.364	B4GALNT3	0.000207608759836052	0.781348988380411	0.366	0.109
EIF3G	0.00165360788461846	-0.344239875725479	0.166	0.345	ENSG00000247925	2.21711879591032e-05	0.780401086755207	0.697	0.382
POLE4	0.001346633004848	-0.344445159666423	0.143	0.309	FAM184A	0.000101921535845514	0.779620204945077	0.389	0.109
C11orf58	0.00129430515914735	-0.344710434165467	0.357	0.6	LMO3	4.95607122915971e-05	0.777882701565791	0.478	0.182
SLC25A5	0.00414784735146113	-0.344730443617329	0.338	0.545	DPY19L1	6.13706031879939e-05	0.77486665376421	0.525	0.236
ZCCHC10	0.0233819615225239	-0.345575316854927	0.153	0.273	MET	0.000476009837743659	0.772427061209672	0.382	0.145
CDV3	0.0259037438239172	-0.345873144756218	0.156	0.273	EVA1C	0.000215409494069069	0.772186475607894	0.443	0.182
RALA	0.00468469598642316	-0.346685619681346	0.21	0.382	KCNJ15	9.27249196535087e-05	0.771630416944599	0.401	0.109
RAB1A	0.0166736611435567	-0.347103542078814	0.583	0.745	C1orf21	2.34004609770239e-05	0.769701701523355	0.596	0.236
ATM	0.0183120331174434	-0.347261781965202	0.178	0.309	IFITM3	0.00766617048778458	0.76383467759375	0.503	0.345
CFDP1	0.0187505807059665	-0.347291977795418	0.354	0.491	MT-RNR1	0.00470267214952492	0.758542772484851	0.952	0.873
TPI1	0.0869380613592285	-0.347401650850707	0.478	0.582	RALGAPA2	0.000140218797555358	0.756959725217872	0.535	0.255
SMG1P4	0.280658663243487	-0.347612237134067	0.217	0.273	NLGN1	0.000300092320766876	0.755081787697	0.268	0.036
MASTL	8.03225702102431e-06	-0.347624789313287	0.064	0.255	ENSG00000261553	0.000600670647708612	0.753195092948595	0.564	0.327
ATP6AP2	0.00194614983473887	-0.348318028740397	0.191	0.382	CXCL17	0.00437672527895675	0.752198924833381	0.436	0.218
ELOC	0.0214256135936783	-0.348366418166617	0.226	0.364	ACSL4	0.00415710457447224	0.748949215443127	0.694	0.582
AP2M1	0.0180770352994895	-0.34872359386411	0.159	0.291	MEGF9	2.68265163561596e-05	0.748688788676659	0.646	0.327
ZYX	5.14287291882155e-05	-0.349081656098567	0.073	0.255	KITLG	0.00049322540064602	0.74830460854099	0.29	0.073
COX16	0.00248820090184998	-0.349737536521658	0.166	0.345	KANK1	0.000156183936777454	0.74741383422918	0.586	0.345
RANBP1	0.0152970231279401	-0.349886852599165	0.188	0.327	ZDHHC9	1.56405246210915e-05	0.745998746282354	0.443	0.127
ZCCHC2	0.000495830444953271	-0.349899596408813	0.099	0.273	KLHL2	0.000269339454278637	0.745861869246955	0.503	0.236
TREM1	0.000882497315340935	-0.349980177020026	0.105	0.273	SDC1	9.64952878380502e-05	0.745678907916781	0.369	0.091
COX7B	0.00624302537393635	-0.350001105524039	0.328	0.509	GADD45G	0.00191924838554388	0.744191317476141	0.255	0.073
UBE2I	0.0111785524604798	-0.350142480995431	0.194	0.345	ADGRF5	2.65929213419769e-06	0.739074011775929	0.624	0.255
LAMTOR2	0.0328938915297343	-0.350923500727226	0.175	0.291	THSD4	0.000138307108814825	0.737476329062464	0.771	0.564
CDC37	0.0108530083982267	-0.35142514704572	0.175	0.327	SH3RF1	0.000389270481342063	0.736996789495823	0.497	0.236
PNRC1	0.231803458625922	-0.351744602477347	0.411	0.455	EPS8	0.0019915177208666	0.736867812471294	0.659	0.491
ATP6AP1	0.0027321002749333	-0.352846530289617	0.182	0.364	NFAT5	0.000930585972945866	0.736496036376514	0.643	0.491
TIMM17A	3.06745115530034e-05	-0.353819285409261	0.08	0.273	ELF3	4.9110391679928e-05	0.736129252154697	0.691	0.382
SERINC3	0.00824998806010088	-0.35439023713675	0.143	0.291	MCU	0.00236009235972509	0.735140914147479	0.669	0.491
ABHD15-AS1	0.240849258109416	-0.354597536423055	0.22	0.273	JMJD1C	3.37585372971679e-05	0.733308891044826	0.908	0.891
TMED4	0.048557830561602	-0.354716146015677	0.303	0.418	TOX	1.1579470882602e-05	0.732238674900079	0.64	0.309
NDUFA3	0.00442346862786651	-0.354837222585304	0.363	0.582	NFKBIZ	0.00147897337111796	0.730923180727936	0.605	0.4
NPIPB11	0.00709218148831658	-0.354891044075102	0.131	0.273	SFTA2	0.0018737675807549	0.730757853115187	0.513	0.273
HNRNPA1P48	0.000498131023790738	-0.355228857824829	0.204	0.418	RUFY3	0.000466958582283126	0.729876604000468	0.586	0.364
ETV6	0.0324249994033145	-0.356054016600977	0.411	0.527	BZW2	0.00595875733674058	0.728799898420812	0.385	0.2
SAMHD1	0.00445626219962732	-0.35654651114494	0.182	0.345	NAALADL2	0.000375791743411258	0.728564003970245	0.532	0.273
ATP6V0D1	0.0193375586247866	-0.356812268701397	0.274	0.436	LHFPL6	0.00125552034328039	0.727032877895142	0.408	0.182
ENSG00000261582	0.00875522044071432	-0.356878850903087	0.162	0.309	NAV2	0.00131209905773484	0.72450501612664	0.611	0.382
CDK13	0.0962237398220505	-0.357314208927495	0.331	0.418	LRIG1	0.000238553428701915	0.724274347347419	0.471	0.2
IFI16	0.00806888073963943	-0.358271218596266	0.121	0.255	SFN	0.00730994478484348	0.723151049781846	0.36	0.182
PSMB2	0.0510250213165082	-0.358467088114122	0.188	0.291	NUFIP2	0.0119070968774845	0.72113442709983	0.5	0.364
COX7A2L	0.00410248784706878	-0.358667064537815	0.29	0.473	CATSPERB	0.00088537794415637	0.719999475963705	0.344	0.127
DDX24	0.336631898730929	-0.358902093211997	0.315	0.364	ENSG00000230021	0.00359882541493222	0.719213339380663	0.933	0.873
ENSG00000225071	0.0272575388583427	-0.359181704463967	0.338	0.509	DNAH5	0.000134222213401628	0.717297177997658	0.439	0.164
TNRC6B	0.642490701010561	-0.359593842340444	0.529	0.527	WDR74	0.0192125664189686	0.716037354792867	0.408	0.273
CD164	0.0250127520209727	-0.359624589453965	0.264	0.4	WWC3	0.000244130511508936	0.713284339911596	0.408	0.164
CAPN7	0.0573142543101805	-0.359650742792513	0.245	0.364	ATP13A4	0.000137443119241113	0.712494262980573	0.522	0.218
NSMAF	0.00586157944674601	-0.359663396235194	0.213	0.382	BACE2	0.000616791484573205	0.712424699969054	0.306	0.091
RDX	0.112276242135975	-0.359724573281665	0.309	0.418	GALNT3	3.2945306776974e-05	0.712013547127256	0.306	0.036
UBE2A	0.00448577190414767	-0.360190261440509	0.146	0.291	SPAG9	0.00845557881834866	0.711965412240083	0.809	0.727
COPS9	0.00434202352619508	-0.360312392883581	0.28	0.491	MYO9A	0.000462314369381135	0.710369026532838	0.618	0.4
ZNHIT1	0.0257414017947101	-0.360406760315468	0.232	0.364	HES1	0.000225652224334627	0.709931084436534	0.261	0.036
IFNGR1	0.0109723027082044	-0.360456905905989	0.296	0.455	FNDC3B	0.00365265826322076	0.709323663241634	0.841	0.709
MT1X	0.173096437160995	-0.360807671212856	0.264	0.345	SMAP1	0.000704395242156646	0.70776779136745	0.363	0.145
ARL2	0.00514205737602683	-0.362699295099289	0.118	0.255	B4GALT5	0.0016475795115958	0.707462177063422	0.532	0.364
FLNA	0.061700014961172	-0.36317288120992	0.274	0.382	SDR16C5	3.72402623663785e-05	0.706929405371408	0.452	0.127
LRRC37A3	0.0912950749413877	-0.363735713516527	0.296	0.4	EGR1	0.00127490062823555	0.704584816574813	0.516	0.309
PPIAP6	0.0108281123536027	-0.363809842982503	0.131	0.255	HSD17B4	0.000400215721050883	0.70433055037013	0.455	0.236
RILPL2	0.0852085303908972	-0.36385338997475	0.201	0.291	TJP2	0.000484920108291387	0.702745484454929	0.436	0.164
TCF25	0.00502053288252785	-0.364657927602531	0.404	0.618	TMEM165	0.000920039659892468	0.701695790590949	0.748	0.545
CLTA	0.0270779708690901	-0.365343044995295	0.385	0.527	GALNT2	0.00119144584996809	0.699055315744294	0.615	0.455
YLPM1	0.00325722195032773	-0.365852729526294	0.121	0.273	FAM129B	6.10972643104118e-05	0.697319533037246	0.532	0.236
ATP5MC1	0.025337632345537	-0.36604037897131	0.223	0.345	HMGCS1	0.112188657908042	0.697010104082787	0.36	0.273
SNX6	0.00026159946345747	-0.366338622715862	0.217	0.455	MAP7	0.000232068302460287	0.696166207022836	0.49	0.218
COPA	0.0162804899336479	-0.366634054880421	0.49	0.618	HIVEP3	0.00245690666337745	0.695323663364665	0.436	0.236
CHMP3	0.00477019745907481	-0.366663379948664	0.236	0.418	RMST	0.000348690047615718	0.694664826856631	0.341	0.091
NPIPB13	0.0175661938791837	-0.366732988115846	0.315	0.473	SORBS1	0.0120125350816517	0.693286856163494	0.385	0.218
DPP7	0.00168788028157186	-0.366993177329138	0.223	0.418	UST	0.00386473697853686	0.69179885708953	0.484	0.273
LSM3	0.00199620621745318	-0.367744404898162	0.156	0.327	RAB40C	0.000513957506446941	0.689138282323237	0.373	0.145
COX5B	0.0608336910182008	-0.367798035024268	0.417	0.527	UBE2Q2P2	0.00203333744885405	0.688103203293148	0.398	0.2
CKS2	0.0229504516415678	-0.368589536031493	0.236	0.364	THRB	0.000445282717194464	0.686187886545928	0.424	0.182
CBX3	0.0127052168347174	-0.368594705148909	0.172	0.309	MRPS6	0.0282135924371494	0.685769487966463	0.465	0.327
NAA20	0.00184234397369473	-0.368797752686808	0.108	0.255	ENSG00000257520	4.49490012547451e-05	0.684665833829397	0.672	0.291
ENSG00000282278	0.0290295642556958	-0.369053435046394	0.277	0.418	BMP1	0.00418967544352877	0.683891945103057	0.376	0.164
ETHE1	0.000135404216944219	-0.369869626808188	0.115	0.309	KRT19	6.43010330229303e-06	0.683216063787439	0.643	0.291
SNRPG	0.00263891506503725	-0.370103440735471	0.363	0.582	ITGB6	6.99221958923935e-06	0.681760768643549	0.669	0.309
PAN3	0.00606922099671905	-0.370438995483746	0.478	0.691	ARAP2	0.0019744372207395	0.679681001331731	0.408	0.2
NDUFAB1	0.00114918005499015	-0.370640733390225	0.201	0.4	PUM3	0.000208179093768198	0.67959243279457	0.369	0.109
AP1S2	0.0308285874976181	-0.371474973996094	0.182	0.291	TMEM245	0.000892085979174028	0.679331408775314	0.618	0.4
ZDHHC20	0.0268044543155212	-0.371556723540158	0.312	0.436	SHROOM3	4.79642885980685e-06	0.677708921781879	0.793	0.364
RFX1	0.00462204958305426	-0.372556084103995	0.118	0.255	LRBA	4.60844880753933e-06	0.676672011522919	0.806	0.527
SAP18	0.0197774084987623	-0.37261003067353	0.293	0.436	AKAP13	7.00248543291888e-08	0.673851220689532	1	0.982
EIF3D	0.00851160470166859	-0.373562122576818	0.143	0.291	CYP4Z2P	1.9144851142073e-05	0.673339899037304	0.707	0.345
XRN1	0.0425714671537696	-0.373612792999029	0.242	0.364	SLC39A8	0.000388735322148435	0.672051295796228	0.541	0.309
TMEM14C	0.00177268039556711	-0.373716498236034	0.143	0.309	MTHFD2L	0.0032659540267313	0.671328208446425	0.376	0.2
APH1A	0.00135805211706549	-0.374530466154545	0.115	0.273	AASS	0.00283992405940028	0.671327247678068	0.315	0.127
COX7C	0.00272961416787408	-0.375229545378401	0.557	0.8	MT-RNR2	1.15855479693882e-05	0.670914542202854	0.99	0.982
CYTH1	0.0219948816373882	-0.376113622780042	0.51	0.673	SAMD12	0.00126724924450236	0.670225624893644	0.57	0.345
ATOX1	0.0103053796265166	-0.376169213680063	0.204	0.345	SOD2	0.0025671054075479	0.665196417357055	0.723	0.582
EMP1	0.396634363915827	-0.376257622914732	0.271	0.309	CTTN	0.000211615727889303	0.664490036184317	0.436	0.164
STAG2	0.0374624043435897	-0.377044057326171	0.363	0.473	GALM	0.163786215626016	0.663971951429015	0.42	0.382
MTPN	0.0058289331945068	-0.377082013431757	0.162	0.309	TSPAN13	0.000340825794519171	0.663685339167077	0.325	0.091
LACTB	1.76969458059275e-05	-0.377911773501676	0.07	0.255	LRP2BP	9.88638840849905e-06	0.663017709493852	0.51	0.145
ENSG00000267261	0.00508868716871292	-0.378179404118396	0.197	0.364	ADAMTS9	0.000666074963685329	0.662737085326272	0.274	0.055
ENSG00000280828	0.105280652517779	-0.378325372066487	0.331	0.418	CUX1	0.000489179113025017	0.661706968553344	0.863	0.673
RCAN3	0.000920339679711369	-0.378724776695597	0.105	0.273	SCGB1A1	0.0640627008338334	0.660497716929093	0.373	0.273
SDCBP	0.587486566785558	-0.379017549007687	0.465	0.473	SNED1	0.0042528420664626	0.658547342078077	0.398	0.2
RHBDF2	0.000265256284401876	-0.37948401629558	0.086	0.255	KANSL1	0.00222541652080755	0.654773180391556	0.723	0.582
ENSG00000273269	0.00725087579916944	-0.379773741592197	0.621	0.764	CYB5A	0.000285250679064284	0.654674051047306	0.662	0.418
TAF7	0.00395557646323722	-0.380061410495685	0.194	0.364	MYO1D	0.000220930175789508	0.654614036718842	0.675	0.345
CMTM6	0.0186152785287059	-0.380335747800306	0.201	0.345	ENSG00000205485	0.00144952966968372	0.65461218406708	0.401	0.2
RFX3-AS1	0.0852991977617127	-0.38044235076373	0.169	0.255	FREM2	0.00550249355128062	0.653942876709286	0.296	0.127
SFT2D1	0.00606925756312477	-0.380579842474218	0.207	0.382	MPRIP	2.74711946422541e-05	0.653567900386724	0.525	0.182
ANKRD11	0.100193723780484	-0.382004044286558	0.615	0.709	DSTN	2.4996224910282e-05	0.653179638068915	0.79	0.545
SLC16A3	6.79438395696433e-05	-0.382027971415776	0.15	0.382	EGFEM1P	8.38002340650159e-05	0.65298560464726	0.51	0.182
POLR2K	0.000193069264283009	-0.382062501633288	0.15	0.364	TMEM63B	0.000824489043340274	0.652163319873361	0.369	0.145
MORF4L1	0.0511503746147104	-0.382479679614318	0.49	0.582	AFDN	0.000490304953433609	0.650907905355065	0.529	0.291
MKRN1	0.00432381513069427	-0.382670625615323	0.15	0.291	LARGE1	4.94298313775921e-05	0.650657047528819	0.615	0.309
MEF2C	0.593860195045929	-0.382707104359142	0.322	0.327	TC2N	0.00396753517701974	0.650345588484791	0.309	0.127
OSBPL1A	0.00548222642099882	-0.382940383334033	0.143	0.291	C4orf19	0.00539801759783572	0.649653969300852	0.465	0.273
KDM4B	0.0248305353618164	-0.38326838110196	0.207	0.345	MTRR	0.00487305041410087	0.649354660332742	0.274	0.109
RBM34	0.00109379978503914	-0.38367849883881	0.15	0.327	TTC6	0.00227370072596017	0.647982147176865	0.318	0.127
DEK	0.130655611159774	-0.383722940893434	0.252	0.327	CLIP1	0.017752773605726	0.64561912335761	0.497	0.382
FDX1	0.0305247877803675	-0.384034506373219	0.217	0.327	LPIN2	0.0116295364948057	0.643450389784741	0.43	0.273
LUZP1	0.00267609641145256	-0.384110101456983	0.131	0.291	ABCC9	0.00586792774611812	0.643351186407088	0.303	0.127
HIKESHI	0.00238335401891216	-0.384605427856419	0.105	0.255	SLC16A5	0.000544208256506723	0.64235949258466	0.264	0.055
YME1L1	0.478288598641181	-0.384660439284004	0.296	0.309	NCOA7	0.000806540575260316	0.641958663475418	0.535	0.327
PIK3R1	0.0036236094016748	-0.384865632230596	0.111	0.255	CECR2	0.000813199465741297	0.640571174450746	0.443	0.182
IDS	0.0260638875945215	-0.385305737367625	0.223	0.345	SLC38A2	0.0145531936545777	0.64046230418664	0.449	0.291
TBC1D8	0.0728360668520674	-0.386429258566277	0.309	0.418	MT-ATP6	5.35504139202151e-06	0.640437896551111	0.99	1
RABGGTB	0.000276631362024097	-0.387128163861378	0.111	0.291	SCTR	0.000251195833305285	0.639763475843456	0.42	0.145
CYFIP1	0.0317578105114791	-0.388380696063022	0.347	0.491	MTO1	0.00422171260606679	0.638363795293525	0.261	0.091
RPL5P34	0.00216668919863007	-0.3886027864387	0.134	0.291	NDRG1	0.0383022977701054	0.636612150029602	0.299	0.182
WTAP	0.0845698833185367	-0.390351196312966	0.223	0.309	ADAM9	0.00715110116713325	0.634960038924614	0.455	0.309
SRP14	0.00695935544170223	-0.39055838360868	0.484	0.655	PPP2R2A	0.0117153578710791	0.634025623878179	0.449	0.309
KLF12	0.173303209624946	-0.390726524366954	0.229	0.291	TNPO3	0.00142567227084212	0.633543228590958	0.344	0.127
SNRPD2	0.0034723269212869	-0.39115743328333	0.36	0.582	FOLR1	0.0101928466281441	0.633426634091996	0.334	0.182
ENSG00000260342	0.0164587831063259	-0.391584414423657	0.277	0.436	LRRFIP2	0.000589370857733508	0.633028997110829	0.646	0.4
HNRNPK	0.162764112178394	-0.391703734710492	0.398	0.473	ABCC4	0.000972779350064754	0.629845360861984	0.554	0.345
LEPROTL1	0.0789233649840402	-0.392152424176336	0.213	0.309	STOX2	0.000745508341437	0.629115333099541	0.513	0.255
WDR33	0.030355110909013	-0.392409055802665	0.331	0.473	UBC	0.000852720348778518	0.628317303803682	0.828	0.691
TMEM50A	0.0157451013090712	-0.393643779416019	0.213	0.345	THOC2	0.000825750650151894	0.625654727900971	0.672	0.527
AKIRIN2	0.000115771717379077	-0.394722946968628	0.226	0.473	ENAH	0.0011995726641421	0.625012440782975	0.382	0.145
ENSG00000239470	0.00163775114552215	-0.395192771610387	0.204	0.4	PTPN12	0.00105966831903601	0.624469488773026	0.723	0.564
SESN1	0.0367448614273525	-0.397388186871243	0.191	0.309	KCNQ1OT1	0.00685523690454999	0.624033356408628	0.328	0.164
RPS2P7	9.46052665055171e-06	-0.397878224538669	0.067	0.255	NR6A1	0.000549646310594736	0.623361319871209	0.519	0.291
PGK1	0.0246853402855518	-0.398571730561937	0.312	0.436	SLC4A4	0.0201424146098443	0.621277018474543	0.344	0.2
AUH	0.00117289849746236	-0.399784502436377	0.185	0.364	ITGA3	0.000157124781925304	0.619042936809555	0.366	0.091
PPDPF	0.00139635745056736	-0.399828718783029	0.513	0.727	CADPS2	0.000199254868721534	0.619041396501274	0.65	0.309
RSL24D1	0.00651256100244171	-0.401698030724223	0.172	0.327	ME1	0.00539171611035851	0.618971402065079	0.369	0.2
C19orf53	0.00307875048893502	-0.401716922537055	0.309	0.509	CD2AP	0.00114822457426007	0.618621951480772	0.427	0.218
GLRX	0.00147059790737549	-0.402232557618195	0.153	0.327	PARM1	1.76296282684467e-05	0.617371805262903	0.516	0.182
ELF2	0.0478634952370059	-0.403054994608783	0.36	0.491	RGS16	0.000669577277100059	0.617225688103692	0.283	0.073
ENSG00000267787	0.125404575964654	-0.404592786871383	0.178	0.255	L3MBTL4	0.00288751895083303	0.617222837563739	0.475	0.291
SERBP1	0.000842206356463185	-0.404940767767586	0.239	0.436	ETV5	0.0155174916754605	0.616578781931056	0.309	0.164
DPY30	0.00742547481519868	-0.405141841090743	0.188	0.345	ELOVL5	0.0116674643167967	0.615392507161453	0.532	0.345
PPIAP31	0.00497502692453453	-0.40728016178304	0.169	0.327	ENSG00000249364	0.00428397531398757	0.615045697074669	0.35	0.145
FAM168A	0.00967696446859144	-0.407653741829382	0.344	0.491	USP54	0.000134588902123825	0.614707079953857	0.65	0.327
FARP2	0.0153973395192699	-0.409188577319655	0.153	0.291	ATP1B1	0.00111323338786525	0.612686250224031	0.666	0.4
ENSG00000259628	0.0803217737394921	-0.409208273300509	0.334	0.436	BEX3	0.00073894482437375	0.6123759152194	0.344	0.127
TPST2	0.00217511767199796	-0.41013004331935	0.194	0.364	MT-TA	0.0129887456311556	0.61225276918572	0.334	0.182
ANAPC16	0.00135372263885476	-0.413026443923946	0.379	0.6	GMDS-DT	0.00137691673161242	0.611460031542138	0.484	0.255
C9orf16	0.00126862231435689	-0.41306896922838	0.226	0.418	CDC42BPA	0.000517249866392957	0.611408030406526	0.455	0.2
SYF2	8.71536772453084e-05	-0.413103684435643	0.153	0.382	EPB41L5	0.00460198302128142	0.609935786910123	0.475	0.291
ITPR1	0.942023306667586	-0.413403629061361	0.36	0.345	ADGRA3	0.00112234892151575	0.609708572191847	0.268	0.073
LAMTOR4	0.00329584149113204	-0.413942263534599	0.306	0.509	GTF2IRD1	0.0178493170612914	0.608393045972698	0.522	0.418
H2AFJ	0.0269348164734342	-0.414131118305897	0.223	0.364	MTATP6P1	0.00142122280330432	0.608389451461019	0.971	0.964
ENSG00000232037	0.000215170547002002	-0.414284238035729	0.232	0.473	SDCCAG8	0.00112794734256281	0.607899633543862	0.694	0.527
DCTD	1.00083413211771e-06	-0.415002941146821	0.064	0.273	LIMA1	0.00239985202460454	0.607569177559247	0.379	0.182
VDAC2	0.00469740535101578	-0.415425201219026	0.146	0.291	SMURF2	0.00185853750514355	0.607085831121714	0.545	0.327
EIF4G2	0.0227516750312236	-0.415944676316506	0.392	0.545	CRIM1	0.069110837122486	0.605590820085562	0.42	0.309
RAD51B	0.0123169457982792	-0.416624700705881	0.424	0.582	ENSG00000283321	0.000242221507373675	0.604172740109062	0.592	0.309
FIS1	0.000838203481894637	-0.416687439234373	0.232	0.436	CELF2	0.00139952710592136	0.60403495063778	0.895	0.909
EIF3E	0.0188908175228843	-0.416726791477479	0.424	0.545	SAMD4A	0.0603615780162882	0.603755114043002	0.465	0.327
SFMBT2	0.00127905322759785	-0.416840435666077	0.124	0.291	GANC	0.00447937386266521	0.603673743770866	0.411	0.218
PSMB3	0.00633919293624205	-0.417439868281528	0.248	0.418	C2	0.000450153828658673	0.603635953490884	0.338	0.109
SIK3	0.137070682778104	-0.417711927046185	0.78	0.855	LINC01090	0.000379109379177527	0.603593360367685	0.42	0.145
PPIA	0.0334794377908001	-0.418232153725813	0.506	0.618	ITPKC	0.0037830428386221	0.603566246101673	0.465	0.273
PRCP	5.41065424995002e-05	-0.418733689384748	0.086	0.273	ENSG00000224063	0.0297071957303474	0.602834738217228	0.328	0.2
SDF2L1	0.00679691594599676	-0.418933279150479	0.118	0.255	PTPN13	3.1912618606806e-05	0.600702844271507	0.637	0.291
LSM4	0.0513970638557325	-0.418974573087251	0.172	0.291	MCCC1	0.00120465594610806	0.59919050246491	0.503	0.255
FKBP8	0.000283705556473218	-0.419206340667844	0.223	0.455	ERN1	0.0760283500479908	0.597588310304801	0.42	0.345
MRFAP1	0.00710226312784794	-0.419720841704581	0.182	0.327	LRMDA	6.0924531954424e-05	0.597569496447884	0.892	0.673
HAVCR2	2.21978090249617e-05	-0.420159316841347	0.07	0.255	MFSD2A	0.000976167242280519	0.597398484800022	0.503	0.255
ENSG00000284461	0.466129960226173	-0.420181978548449	0.484	0.545	IFRD1	0.0477438342531159	0.596522404330739	0.519	0.382
DGUOK	0.0030036196633118	-0.421599437953277	0.127	0.273	STK3	0.000843647563708836	0.595671788330695	0.596	0.382
ZFAS1	0.143022984939574	-0.421750366803889	0.586	0.618	TRIM2	0.00455656255953433	0.595484091216243	0.401	0.2
MYADM	6.55707174590512e-05	-0.422739298465031	0.131	0.345	FMNL2	0.0167715759371678	0.594879904637451	0.643	0.527
LAMP1	0.0487097845252074	-0.423585666632318	0.334	0.455	CLDN1	0.00163430713881838	0.594112371822806	0.268	0.073
SPATA5	0.141834163751787	-0.423998423233856	0.232	0.327	HERC4	0.000520436506802879	0.593975921863163	0.494	0.236
ENSG00000268790	0.0045373436700012	-0.424277514302544	0.201	0.364	MKLN1	0.00440110016467163	0.593248783771545	0.615	0.509
EPB42	0.000662576288649206	-0.425645522980824	0.239	0.455	AHR	0.118523068617342	0.59226603028332	0.551	0.491
ELF1	0.0398496420428382	-0.425766297043692	0.599	0.691	MRTFA	0.0334459700574198	0.591772642267745	0.57	0.491
CD81	0.0014783554198658	-0.426801466364892	0.312	0.527	UGGT2	0.00028210415083961	0.590714244181385	0.357	0.109
ATP5F1B	0.001577451270814	-0.426830571458056	0.223	0.418	DNM2	0.00392343830091956	0.590686333184689	0.697	0.582
HS3ST4	0.00519737334323311	-0.427064287460807	0.204	0.364	ADAMTS9-AS2	0.00613286931240538	0.590603183953999	0.354	0.164
AP3S1	0.000323743423159846	-0.428517449144967	0.172	0.382	C8orf34-AS1	0.000439902618174586	0.590274277528236	0.268	0.055
XPO1	0.00206542549631942	-0.429050328201202	0.207	0.382	IBTK	0.00436285544817819	0.590040190120267	0.389	0.218
TMEM219	0.0234764741595857	-0.429509173819759	0.255	0.382	ATXN2	0.00416994714384645	0.589883391613375	0.646	0.455
AP1B1	0.0123022528756393	-0.429741635746727	0.14	0.273	AHI1	0.0044122843294901	0.589482231204515	0.548	0.345
PABPC4	0.00107676047947843	-0.430345926218884	0.223	0.418	SMYD3	4.86467937076338e-05	0.585398852529229	0.885	0.709
GRAMD4	0.000450438347713157	-0.431078452566297	0.15	0.345	ACTN4	0.0190344983771803	0.584491768835454	0.414	0.291
NENF	4.61404591141161e-05	-0.431839366094038	0.137	0.364	PPP1R12B	0.00298134136743318	0.584465386911794	0.471	0.273
ACTR3	0.0476889195375871	-0.431871973187923	0.299	0.4	STEAP4	0.00257414724058588	0.584268888771618	0.28	0.091
RNF149	0.00711872950419968	-0.431984887287207	0.325	0.491	VPS13A	0.0028017638048587	0.582957208531336	0.43	0.236
PACS1	0.449910785228404	-0.433076673162038	0.264	0.291	TXNDC11	0.132136408203479	0.582314804632241	0.392	0.309
LEPROT	0.00173873244480735	-0.433197820707048	0.156	0.327	XRN2	0.00165172266077219	0.581600950906065	0.443	0.255
CDCP1	0.00226975029285848	-0.433709180249334	0.121	0.273	RBMS3	0.0224727465287961	0.579695142314133	0.258	0.127
ENSG00000258472	0.00206767524775182	-0.43403664531822	0.146	0.309	EXOC6B	0.00171703565781754	0.57819511517046	0.475	0.273
DCAF7	0.0168598907288473	-0.434044049099881	0.182	0.309	PTCHD1-AS	0.00489000825023397	0.577192433956715	0.29	0.109
RPL36AL	0.00171117926474698	-0.434231404868649	0.424	0.655	PLS3	0.0011995329134915	0.577030763000381	0.404	0.164
ENSG00000267740	0.0467003056699865	-0.434919999599291	0.303	0.418	LINC00511	0.00394127488311695	0.576711347853144	0.328	0.127
TBCA	0.0203538996235172	-0.435097212369018	0.462	0.564	ENSG00000266978	0.00443284305981029	0.575411852351036	0.449	0.255
ENSG00000270024	0.000397242122057395	-0.435857923261625	0.22	0.436	MPP5	0.00121141988478787	0.574681869002366	0.366	0.145
REL	0.0211745596989996	-0.436545870207649	0.494	0.636	NXN	0.0236736887156847	0.572246984620683	0.436	0.273
ITM2B	0.0182309105023688	-0.43714363226145	0.522	0.709	PPA1	0.00264252768287776	0.571082595142633	0.481	0.255
LRRC37A2	0.00024818072425668	-0.437568826107059	0.242	0.491	ASL	0.00166587831969282	0.569571001145706	0.318	0.109
PRR13	0.000894466746038319	-0.440415112545306	0.223	0.418	ZDHHC21	0.000965808905037992	0.569416704898556	0.446	0.218
PGLS	0.00107633426800625	-0.440450323204095	0.14	0.309	TTN-AS1	0.00114451808007822	0.568540513908472	0.309	0.091
YWHAH	0.00426779441090282	-0.440902046912598	0.248	0.436	RPS6KA2	0.00913163009509538	0.567542007747437	0.685	0.545
DAD1	0.000855820998507215	-0.442165782437095	0.245	0.455	NTN4	0.00226404998818752	0.566904083584833	0.366	0.145
BCAS2	0.00373281374527222	-0.442237942262252	0.111	0.255	RAB27B	0.00105373477467232	0.565983247406942	0.29	0.073
EPC1	0.00644390758550539	-0.443166839318664	0.322	0.491	P3H2	0.000567256418350162	0.564998565113016	0.631	0.364
ATP6V0B	0.00128582198786312	-0.444014234054416	0.274	0.473	BAG3	0.00057288391196485	0.564635185426013	0.354	0.127
DISC1	6.84758347106089e-05	-0.444243811205407	0.076	0.255	RABGAP1	0.00331191149569827	0.563841154128677	0.484	0.291
VAT1	0.000103835654207031	-0.444496780510384	0.083	0.255	DPYD	0.00263403707858116	0.56308666989873	0.879	0.691
MRPS23	0.00038526008179709	-0.445423695112406	0.102	0.273	TNFRSF10B	0.00241150228501553	0.562214796272088	0.532	0.291
HMGB1	0.0199223789960006	-0.445482515769022	0.503	0.655	ZNRF3	0.00864449507394568	0.562064937735127	0.389	0.2
FAM49A	0.0146733904738815	-0.44613585638251	0.232	0.364	RHOBTB2	0.00168307795912629	0.560657900229797	0.271	0.073
PPIP5K2	0.024523315899614	-0.446684826182109	0.143	0.255	SERPINB1	0.00394531630086911	0.559807655468902	0.363	0.164
PQLC3	1.79102862251127e-05	-0.447530962513102	0.07	0.255	REPS2	0.00156268696373041	0.558839816796086	0.296	0.091
BRK1	0.00163903054086228	-0.448033288226467	0.232	0.418	CEP112	0.00138059527219327	0.558755137067764	0.357	0.127
C1QB	0.824553347670217	-0.449336289463642	0.277	0.273	ANKRD28	0.0079918986533319	0.557521992508824	0.806	0.673
RNF19A	0.298905079356554	-0.449538755992752	0.475	0.527	ABHD2	0.0370776842437551	0.55732157190721	0.624	0.527
RAN	0.00781239688233566	-0.45066789377944	0.312	0.473	LARP4	0.00174471158027746	0.555603082949041	0.465	0.255
SLC12A6	0.000517658719363023	-0.450669302706698	0.115	0.291	FOSB	0.00746453912210375	0.555424978960181	0.742	0.545
ACTN1	0.00606376766017501	-0.451422622511335	0.121	0.255	ST5	0.00151686701040616	0.554084787238578	0.354	0.145
SCCPDH	6.77903499975286e-08	-0.451921610227061	0.061	0.291	ERI2	0.00139565408171276	0.554054161656524	0.334	0.127
ATF7IP	0.384217601260935	-0.452873276633172	0.29	0.327	ATXN10	0.0107156245866754	0.553115696322603	0.443	0.309
SSBP2	0.0191810370814165	-0.453778995702019	0.28	0.418	PELI1	0.391097746240325	0.552113653022819	0.624	0.6
NPIPB1P	3.08602820811739e-05	-0.453957635227656	0.07	0.255	MAL2	0.00057559485805875	0.551856949886347	0.411	0.164
[truncated: 762 more rows]
