# Supplementary material for: Sex and disease regulate major histocompatibility complex class I expression in human lung epithelial cells
Source: Physiol Rep. 2024 Sep 2;12(17):e70025. doi: 10.14814/phy2.70025 (PMC11368564; doi:10.14814/phy2.70025)
Supplement: Supplementary file 1 — Data S1. [file PHY2-12-e70025-s001.zip › PHYSREP-2024-06-395-T-file006.xlsx]

## Sheet: GSEA
Supplementary Table S5. DEGs enriched in GO biological pathways of interest.
Comparisons	LECs vs. Lymphoid cells		LECs vs. Myeloid cells		LECs vs. Fibroblastic cells		M vs. F ATII control donors			M vs. F Ciliated cells control donors			M vs. F ATII COPD donors		M vs. F ATII IPF donors
GO biological pathway	Activation of immune response	Antigen processing and presentation of peptide antigen	Activation of immune response	Antigen processing and presentation of peptide antigen	Activation of immune response	Antigen processing and presentation of peptide antigen	Positive regulation of ROS metabolism	T-cell activation	Positive regulation of cell death	Positive regulation of ROS metabolism	T-cell activation	Positive regulation of cell death	T-cell activation	Positive regulation of cell death	T-cell activation	Positive regulation of cell death
DEGs from the comparison included in each GO biological pathway	FYN	HLA-B	C1QB	FCER1G	CFD	CTSL	THBS1	LGALS1	S100A8	ITGB2	ACTB	S100A8	HLA-DRA	C1QA	GPNMB	LGALS1
	CD247	B2M	C1QA	HLA-DRA	C1R	HLA-E	CYBA	LAPTM5	LGLS1	THBS1	FCER1G	S100A9	LGALS1	TYROBP	LGALS1	TYROBP
	PTPRC	HLA-A	TYROBP	SLC11A1	C1S	HLA-C	TYROBP	FCER1G	S100A9	SOD2	PELI1	ITGB2	B2M	LGALS1	TFRC	CCL2
	ITK	HLA-C	C1QC	HLA-DRB1	CLU	HLA-B	ITGB2	TFRC	THBS1	CYBA	SCGB1A1	THBS1	HLA-DRB1	GRN	ZFP36L2	RPS6
	KLRD1	HLA-E	FCER1G	HLA-DPB1	SERPING1	HLA-A	MTCO2P12	CEBPB	LAPTM5	TYROBP	LGALS1	FOS	FCER1G	LAPTM5	HLA-DRA	LAPTM5
	SKAP1	FCER1G	CYBA	CTSL	C7	B2M	MT_CO2	LCP1	TYROBP	MTCO2P12	CEBPB	SOD2	HLA-DPA1	S100A8	HLA-DPB1	PTPRC
	RNF125	HLA-DRA	VSIG4	CD74	A2M		CLEC7A	RHOH	FOXO1	TGFB1	LAPTM5	LGALS1	HLA-DPB1	S100A9	B2M	RPS3
	PLCG2	HLA-DQA1	HLA-DRB1	HLA-DQA1	PTPRS		SYK	PTPRC	GRN	GRB2	RHOH	LAPTM5	ACTB	PPARG	CCL2	RGCC
	CARD11	HLA-DPB1	HLA-DPB1	HLA-DPA1	C3		TGFB1	ACTB	SLC27A4	GNAI2	AIF1	GRN	LAPTM5	CLEC7A	HLA-DPA1	FYN
	PRKCB	HLA-DRB5	LAPTM5	CTSS	SVEP1		GNAI3	B2M	CTSS	TSPO	CD83	DAPK1	CD74	CTSS	RPS6	CTSL
	CD3D	CD74	CTSS	HLA-B	CBLB		GNAI2	HLA-A	C1QA	CLEC7A	PTPRC	CTSC	AIF1	INHBA	LAPTM5	RPS7
	HLA-A	HLA-DRB1	CD14	HLA-DRB5	CFH		GRB2	CTSL	ITGB2		TFRC	EIF5A	HLA-DQA1	TXNIP	HLA-DQA1	FOXO1
	KLRC4-KLRK1	HLA-DQA2	CLEC7A	HLA-DQB1	RGCC		CDKN1A	ZBTB16	PTPRC		HLA-A	TYROBP	HLA-A	KCNMA1	PTPRC	KCNMA1
	PRKCH	SLC11A1	HCK	B2M	FYN		NFE2L2	DOCK8	STK17B		GPR183	PTPRC	SLC11A1	PTPRC	GPR183	CTSS
	CBLB	HLA-F	HLA-DQB1	PYCARD	IFI16			SPI1	CTSL		CD44	HMOX1	CLEC7A	RGCC	RPS3	TXNIP
	CYBA	HLA-DQB1	CFD	HLA-A	RTN4			VSIG4	MTCO2P12		LCP1	CTSS	PTPRC	TSPO	ACTB	RPL11
	INPP5D		MNDA	HLA-C	ABL1			CLEC7A	ZBTB16		SPI1	BCL2A1	HLA-DQB1	ANXA1	FYN	BCL2
	TRAC		PYCARD	HLA-DQA2	C1QB			CD86	RAPGEF2		HLA-DRA	RPS3	DOCK8	RHOB	TNFRSF13C	RACK1
	PTPN22		GRB2	HLA-DMB	NFATC2			SYK	STK4		RPS3	CTSL	LGALS3	RPL11	CTSL	INPP5D
	BCL2		HLA-A					AIF1	MT_CO2		CTSL	SLC27A4	SPI1	THBS1	FCER1G	ITGB2
	VAV3		PTPRC					SOX4	DNM2		AMBRA1	MTCO2P12	VSIG4	CTSC	RHOH	GRN
	YES1		C5AR1					ZFP36L2	DAPK2		VSIG4	TXNIP	CEBPB	CTSL	LCP1	EMILIN2
	TRBC1		PDE4B					SOS1	CLEC7A		HLA-DRB1	BNIP3L	LCP1	RPS7	BCL2	SYK
	TRBC2		FGR					SIRPA	TMEM164		GPNMB	TSPO	ANXA1	ITGB2	MAFB	STK4
	PDE4B		IRAK3					HLA-E	SYK		PREX1	ARL6IP5	GPNMB	STK17B	HLA-DQB1	ALDH1A2
	FYB1		HAVCR2					SLC11A1	CAMK1D		MSN	RACK1	TFRC	PYCARD	CEBPB	CRADD
	VAV1		FPR1					HLA-DRA	DAPK1		NFKBID	CLEC7A	CTSL	LRP1	CD84	STK17B
	SLA2		SYK					CBLB	TXNIP		HLA-E	RIPK2	MAP3K8	RACK1	CD83	LGALS9
	PYHIN1		LY96					HLA-DRB5	PICALM		B2M	LRP1	HLA-E	BID	DOCK2	S100A9
	CD3E		LGALS3					ADAM17	SOX4		IL7R	RHOA	PAG1	RPS6	CBLB	CTSC
	IFI16		IL1B					FOXO3	PPARG		DOCK2	C1QA	DOCK2	FOS	AIF1	ARRB2
	TNFAIP3		RGCC					MAP3K8			MAP3K8	STK4	CD86	RPS3	IL6ST	CLEC7A
	LAPTM5		ARRB2					DOCK2			CLEC7A	ATF6	GPR183	LGALS9	CD74	BCL2A1
	LCK		LCP2					BID			RIPK2	LGALS9	PYCARD	FYN	RPL22	PDCD4
	THEMIS		PRKCB					MAFB			CD81	PDIA3	RPL22	RHOA	ITPKB	MNDA
	SEC14L1		LGALS9					ARID1B			JUNB	SYK	BID	SLC27A4	LGALS3	SKIL
	CD3G		USP15					GSN			SIRPA	SIAH1	RPS6	MNDA	PAG1	UCP2
	C1QA		C9					ANXA1			RHOA	ATG7	CD81	FOXO1	LILRB4	EIF5A
	FCER1G		NCKAP1L					ITCH			ZFP36L2	STK17B	SPN	EMILIN2	SLC11A1	LTB
	NFKBID		NR4A3					HLA-DRB1			ADAM17	TNFRSF1B	RPS3	STK4	PREX1	RHOA
	TYROBP		FYB1								HLA-DPA1	MAP3K20	IL7R	NUPR1	LY9	TSPO
	C1QB		LPXN								ZBTB1	UBB	ZFP36L2	TGM2	NFKBID	GSN
	ELF1		SERPING1								HLA-DQB1	RPS7	HLA-DMB	BCAP31	IL7R	THBS1
	A2M		THEMIS2								CD74	RPL11	LGALS9	GSN	CD86	S100A8
	PTPRJ		PTPRJ								LGALS9	SERINC3	FYN	BAX	SYK	SLC27A4
	BIRC3		PIK3AP1								MAFB	CTNNBL1	RHOA	SYK	JUNB	MTCO2P12
	TRAF3		FPR3								TCIRG1	UCP2	JAML		HLA-DRB5	ITGAM
	NFATC2		TREM2								PAG1	LYN			SPI1	BIN1
	C1QC		NFAM1												SELENOK	PEA15
	GRB2		FCN1												HLA-DRB1	BCL2L11
	CD226		NFKBID												LGALS9	HMGB1
	TRGC2		PSEN1												CLEC7A	CASP8
	PLCL2		PLSCR1												HLA-DMB
	MALT1		NLRP3												HLA-A
	PIK3CD		BAX												RAC2
	PIK3AP1		COLEC11												CD44
	HLA-DPB1		PLCG2												HLA-E
	HAVCR2		VAV3												SMARCA2
	LPXN		ELF1												APBB1IP
	USP15		OASL												DOCK8
	HLA-DRB1		SLC15A3												PRDM1
	RGCC		KLHL6												WDFY4
	TXK		C3AR1												RUNX3
	PSPC1		AP3B1												AMBRA1
	NLRP1		TLR4												RHOA
			C5AR2												ITK
															VAV1
															KIF13B
															ZMIZ1
															GSN
